# Supplementary material for: Mutation allele burden remains unchanged in chronic myelomonocytic leukaemia responding to hypomethylating agents
Source: Nat Commun. 2016 Feb 24;7:10767. doi: 10.1038/ncomms10767 (PMC4770084; doi:10.1038/ncomms10767)
Supplement: Supplementary Data 4 — Effect of time on gene expression. List of differentially expressed genes (abs(log2FoldChange)>=1) [file ncomms10767-s5.xls]

## Sheet: A UpAtT2InResponders
Supplementary Data file 4. Effect of time on gene expression. List of differentially expressed genes (abs(log2FoldChange)>=1)
between two time points are given for 3 responders (N=513) and 3 non responders / stable disease (N=63),by separating up- and down-regulated genes in each category.
No change was observed in the three studied untreated patients (see Table 1). A. Non responders (stable disease); B. Responders
Gene	baseMean	log2FoldChange	lfcSE	stat	pvalue	padj	FoldChange	MeanT1	MeanT2
GPR160	1041.17984377435	2.17170460542188	0.307447362891105	7.06366314220452	1.62169601713528e-12	2.12523263045578e-08	4.50555429865	404.572538991413	1793.42012062832
AHR	11877.0277466068	2.0868482342789	0.320275303276999	6.51579504547071	7.23056468143225e-11	2.36891375375424e-07	4.24818982997547	5749.73340132255	26573.8077866561
ZNF185	1567.49199118232	3.29280294816496	0.509492022947511	6.46291364703897	1.02705908767719e-10	2.69192186880192e-07	9.80014400209621	68.5796116699884	664.276522852428
FAM49B	10817.4366245949	1.41620975930687	0.222197020226766	6.37366674792281	1.84561403521956e-10	4.03112865525873e-07	2.66883434384124	6067.967766505	16154.0750966087
CCDC149	929.653791858359	2.29785381764024	0.366328143064793	6.27266526239513	3.54919410362728e-10	6.64459838971935e-07	4.91725719831038	299.706337628759	1366.13013979581
ITGAM	29289.4647139257	1.42712320090608	0.236094458770113	6.04471281681238	1.49676366468869e-09	2.45188597821816e-06	2.68909961782126	14375.3578000079	38304.5351367496
TOB1	5341.9222901715	2.38767985725793	0.402433719185705	5.93310088948119	2.9726605445909e-09	4.32852404854041e-06	5.2331508891788	2622.7978441109	9937.64711848924
BCR	1809.95004065717	2.12369932771886	0.366908041179231	5.78809698717247	7.11883063972178e-09	9.3292275533554e-06	4.35810008193475	609.687301452175	2338.34449516142
CCNI	18336.8159400008	1.67672225007795	0.29081711480202	5.76555561807087	8.13892550734201e-09	9.69641988851973e-06	3.19700776918606	8516.25346196717	25973.7597146393
DDX21	6858.67480935571	1.42712735203772	0.253776098735958	5.62356880394234	1.87052211624787e-08	1.88563017949448e-05	2.68910735530025	4435.49617450476	11735.8460522226
TMEM154	1881.06194928378	2.22745466079846	0.397705160302136	5.6007688185546	2.13403186138324e-08	1.99760625310195e-05	4.68307018818807	528.688542975085	2618.45090858476
ZDHHC18	3795.55346628012	1.70259256987578	0.309321703492256	5.50427774919584	3.7068475788955e-08	3.03613984508909e-05	3.25485341044122	2067.26622917408	6925.19414909719
KDM1B	4846.55763236624	1.54093281447211	0.279822603722283	5.5068203711	3.65372734786442e-08	3.03613984508909e-05	2.90982585509765	1928.10999043506	5884.54946016224
LRRK2	7428.29919253812	2.36066365578984	0.430381313098733	5.48505147398973	4.13349040754097e-08	3.18643481122496e-05	5.13606569434592	3051.66076934694	14312.3128114148
TSPAN16	95.5083303047905	2.74153871236419	0.520702136877729	5.26508058676924	1.40127876424126e-07	0.000102020878918787	6.68783248835558	33.7657765153705	158.798477869142
LOC643802	316.913986586249	2.24071789238782	0.429511658270331	5.21689655971465	1.81945798387845e-07	0.000125494720414353	4.72632190248092	110.939308338381	507.241585929889
PDZD8	2411.59445644907	2.06252311833174	0.397575925687487	5.1877465034263	2.12854074626419e-07	0.000132831078475201	4.17716206571615	810.179831217088	3433.728918517
PATL1	7425.7797376724	1.62821398549636	0.313545352732293	5.19291378841304	2.07028067073986e-07	0.000132831078475201	3.0913006769508	4195.73576915925	13404.0938637845
FLOT2	9014.94470045598	1.58975524544354	0.309916963743632	5.12961674069127	2.9033267540025e-07	0.000165426509179143	3.00998280511947	3763.38537612423	10808.4027542832
NIPAL2	436.607018804286	1.67520232353885	0.327100725978563	5.1213653486316	3.03331300501193e-07	0.000165631528877839	3.19364139026128	138.357306947672	450.217973462458
KIAA1191	2051.94021709087	1.18532100110156	0.233303585904574	5.08059486743758	3.76254776941786e-07	0.000197232754072884	2.27413988860232	1230.15336181394	2765.09481389337
PIP5K1B	378.291909272007	1.77902452003889	0.350987592097051	5.06862510269871	4.00699578480529e-07	0.000201967999076436	3.43194045046464	123.332597519129	427.716832510322
ALPL	246.381825597456	4.34197082837517	0.860999834902363	5.04294037276737	4.58432138881698e-07	0.000222509377038691	20.2797902863911	43.9761555437704	699.347844752448
ANXA1	31953.4986581263	1.55110312238201	0.308574629781048	5.02667093364936	4.99067644149915e-07	0.000233581481306594	2.93041120456508	17135.9599159072	49888.7087468476
KLF4	19278.338639098	3.09977744657183	0.617902692300247	5.01661100558145	5.25908959550321e-07	0.000233957040501188	8.57286512854982	8654.69242478015	30451.638464942
VNN2	5357.42636750325	2.84804304873701	0.568585020856654	5.00900119466043	5.47132336274005e-07	0.000233957040501188	7.20023028361107	1462.50759841095	7836.27468927354
ANKRD13A	7168.70726031964	1.47252112400683	0.2941043204765	5.00679868157357	5.53427566237073e-07	0.000233957040501188	2.77506415380732	3567.25891142442	10490.0547361667
NR4A2	2149.66681014085	2.99097451899156	0.599014183171394	4.99316143593842	5.93988670109387e-07	0.000235885500660106	7.95010832981826	1568.99449158981	5440.43480321685
SULT1B1	321.162443362181	2.3542176794403	0.47225223539049	4.98508530614719	6.19344809827603e-07	0.000238720992140904	5.11316888942591	42.8283706089158	226.307804889575
NID1	4301.46630244073	2.52321562817508	0.508321984873823	4.96381369143693	6.91222538669849e-07	0.000258813467693382	5.74861984254354	1595.02719286518	5966.92686573726
AIM2	175.689673679666	3.23854035421286	0.656467369285698	4.93328458615805	8.08582095126536e-07	0.000294346343239812	9.43838717686233	13.9785445364282	115.496038987839
MPP7	1418.44163364547	2.45827215803217	0.502897915958426	4.88821305482481	1.0175537527455e-06	0.000360406538641346	5.4955815530678	362.764387449318	1821.95118283009
PLSCR3	144.887717906738	2.38318012465941	0.492631830782667	4.83764948942325	1.31383565488506e-06	0.000419946737982163	5.21685423975489	29.3326504992649	153.2675962611
ITGA4	8250.67454123293	2.24308737207608	0.467511541450473	4.79792940537214	1.60314257303662e-06	0.00048980290237016	4.73409078295337	2670.31896584499	12026.6986841037
XKR8	2222.30557611291	2.26802892820618	0.474372387533548	4.78111498015003	1.74325615381472e-06	0.000519212997630497	4.81664610495867	977.464716228432	3854.65985811476
TAPBPL	1827.02962272607	1.4877895014654	0.312178401078957	4.76583100023344	1.8807685773746e-06	0.00054772160458876	2.80458926372292	821.995730934896	2289.25347837914
LOC200772	126.419321078513	4.27106318084374	0.912108012590791	4.68262872585893	2.8321921789637e-06	0.000729002782340314	19.3071482270023	2.9052599938826	40.0525207228766
ADAM19	1023.31299247682	2.97510892514458	0.635132027326522	4.68423697300826	2.81004755641664e-06	0.000729002782340314	7.86315844350997	393.012011466218	1786.5102291577
F5	3048.15341177683	2.94024372173421	0.629327474207688	4.67204093613731	2.98221502397728e-06	0.000729002782340314	7.67540949063876	826.950712739892	5008.71758182611
SNORA81	66.0832627893231	2.62215352506627	0.558519956812019	4.69482512322977	2.66834899335889e-06	0.000729002782340314	6.15668401218806	24.2031209349977	143.576786940167
STS	1328.96847687175	1.56709787543344	0.333556133198463	4.69815338248041	2.62524254098657e-06	0.000729002782340314	2.96308061077596	734.148113924009	2065.02707479293
CMTM6	13110.4237352776	1.17970327514914	0.252583224068146	4.67055276335714	3.00390310922373e-06	0.000729002782340314	2.26530180900498	8585.4330501677	20084.5979809759
PPP1R15B	10656.2051826033	1.33835867421165	0.287120230969765	4.66131790745385	3.14190974169049e-06	0.000748631402997342	2.52863477281829	8068.500225035	21012.4356152136
TMEM105	58.8936702484872	3.26288962228451	0.706286547439696	4.61978163694687	3.84144117830473e-06	0.000898965832887206	9.59903662777484	15.9303642219571	72.9824356767909
PLBD1	25806.5056022524	1.88523416324102	0.408799404122856	4.61163627986712	3.99511600009652e-06	0.00091852623125026	3.69412878679033	13225.3584220992	40831.5137851525
QPCT	3835.29864228218	1.31012963008401	0.28449487971916	4.60510794210885	4.12251969455364e-06	0.000931476217191819	2.47963819212272	2462.96660365583	6036.75408075978
ZYX	34932.6668370487	1.31503135991232	0.286289452722296	4.59336293184339	4.36159539144626e-06	0.000968791654320395	2.48807738943396	16239.1681001468	38222.3502351225
DYM	2829.01712391406	1.19398315571232	0.26166074846599	4.56309615680667	5.04047148625644e-06	0.00110092298045651	2.28783523447006	1428.92297902853	3231.07003872172
CD93	6638.77207356871	2.50487008921288	0.54938712232561	4.55938988633281	5.130244794691e-06	0.00110216160712173	5.67598229493216	1699.0331967509	10134.008408786
NAV3	41.2726751375643	5.08264400083366	1.11865744434983	4.54352136706845	5.53221948149492e-06	0.00115078946515859	33.8866238209727	35.6575374298237	115.508425653151
RAB43	370.77464611659	1.64604889582894	0.362026364382957	4.54676525737148	5.44766997144382e-06	0.00115078946515859	3.12975319876264	170.515611615426	542.377063486722
PTGER2	5537.73148477874	1.85588691388345	0.409048160855862	4.5370865621308	5.70366996991532e-06	0.00116791554618344	3.61974210575742	3465.13538337145	10819.0119818424
CPQ	2576.17482430173	1.46760981908229	0.326142865403775	4.49989858666797	6.79858891819845e-06	0.0013499319359544	2.76563318362044	1463.7454135997	3804.60928942724
SLC44A2	3471.73332965098	1.46047179582152	0.32447819087025	4.50098600434297	6.76389600254226e-06	0.0013499319359544	2.75198345362198	1795.04861923709	4941.41223157258
AKIRIN1	4417.37528331176	1.3666889856514	0.304825131367276	4.48351807320216	7.34223809327478e-06	0.00143611985391591	2.57878051118532	2617.13875364129	6798.04318997739
RXFP2	85.2772536842408	3.70150687623269	0.832240400940181	4.44764141713272	8.68183010239238e-06	0.00164891860133119	13.00961962646	10.4817659294254	91.6945363623905
MSN	75337.1475904467	1.18391806178786	0.268719441025119	4.40577748030218	1.05405125418934e-05	0.00196621362183601	2.27192949112666	42059.2611736307	96026.3999161101
FAM134B	82.1883539434183	2.36402779582987	0.540085512890944	4.37713610049604	1.20248892421454e-05	0.00218869685442105	5.14805617379438	17.18070496056	80.3588007159664
KAT2B	1792.21983056183	1.30203966468301	0.299074617295745	4.35356124988522	1.33943649565804e-05	0.00237206963183764	2.46577244261959	866.473229319965	2236.868563809
LOC100289511	276.755519347685	3.30649975044052	0.760174859983224	4.3496568020067	1.36350758078941e-05	0.00238250224616603	9.89362865284007	61.5137415657965	618.76605092571
TMEM38A	371.084775449121	2.22552185107022	0.512588835690493	4.34172907428287	1.41365784806223e-05	0.00243762974984941	4.67680037867596	134.69994465567	455.179407955483
CMIP	7210.61652597494	1.48410534841211	0.342154840568082	4.33752550730552	1.44095816127207e-05	0.00245243593551565	2.79743643229565	3494.63158808826	9253.89865922959
PACS1	6493.48356897816	1.2684567937887	0.292857554423608	4.33130979422822	1.48224959296757e-05	0.00249036934818462	2.4090374039758	3371.69286597382	7739.05844761211
EGLN1	1737.67662019358	1.51275117503862	0.349708618058966	4.32574748496347	1.52015486635971e-05	0.00252172525615747	2.85353681287611	869.936429233989	2638.69574970244
TMX4	2193.09521228847	1.44102148624471	0.333583489773513	4.31982256442935	1.56154705041848e-05	0.00255800926196678	2.71513039624869	1120.82776786155	3173.14793280243
C16orf54	4598.56914941861	1.8374800290389	0.430073147305645	4.2724825777905	1.93308661307559e-05	0.00312754321782168	3.57385234226201	3530.82956429655	8291.71622422781
EIF4B	38824.6984429826	1.49381676143956	0.350650749557912	4.26012710174701	2.04310685855446e-05	0.00326523358309221	2.81633072530404	18353.7161727365	47932.9705702045
FOS	112372.134591984	2.0879761048589	0.490831216542157	4.25395947627053	2.10023326004295e-05	0.00331287038426056	4.25151227969225	47382.0392067844	126121.013342872
MICAL2	4030.63207884056	1.47909377238039	0.347899601512825	4.25149602341774	2.12347281402432e-05	0.00331287038426056	2.78773566889962	1801.87981838175	4924.44008018343
PELI1	6346.37277127814	1.90065400744173	0.44821485991811	4.24049753234193	2.23024887020324e-05	0.00336000891804266	3.73382421249121	3901.74884957404	12844.6404072093
DNASE1L1	2890.98435705652	1.34034615578226	0.316084957243223	4.24046170204451	2.23060492842207e-05	0.00336000891804266	2.53212066425368	1290.96930299936	3149.33097013139
DENND5A	10727.4068524201	1.28300362941364	0.30279212432394	4.23724240608393	2.26281794979442e-05	0.00336979877636998	2.4334508391361	6112.96264050024	15699.1948034826
LIPN	309.407772247939	2.03727098792432	0.481456565117682	4.2314741048891	2.32164726463514e-05	0.00341856038236443	4.10468351018206	102.490354272056	346.877064394981
TTC9	213.244163660559	2.09355813577434	0.496855771467431	4.21361339849421	2.51317316666366e-05	0.00356607900780977	4.26799396381803	22.5868027113656	96.756462300211
PPP4R2	1401.87901373966	1.54881918175693	0.367711824159865	4.21204617310203	2.53067796815192e-05	0.00356607900780977	2.92577572026204	864.709273325855	2505.48210459464
RCSD1	10406.7785650574	1.32914394318359	0.315360966489608	4.21467487869141	2.50138267005075e-05	0.00356607900780977	2.51253543501937	4383.34114138407	9752.5457817792
STARD3NL	1711.33278950097	1.18096977677081	0.279954196779434	4.21843926741079	2.45999211426315e-05	0.00356607900780977	2.26729132724206	1237.32436203455	2537.72946054035
FAM101B	11931.0272509682	2.08918502001631	0.496889446880775	4.20452684823793	2.61628882903378e-05	0.00364749628771145	4.25507635354132	3954.6285907254	18664.5132846879
RPS16P5	64.9633281627967	3.06167271456754	0.729669322976681	4.19597291287712	2.71702720032098e-05	0.00369925404770202	8.34940108463933	16.7280175605958	138.455631303436
STX11	13007.0696768666	2.18838447369034	0.521761717284453	4.19422200057134	2.73809723485003e-05	0.00369925404770202	4.55794802586046	4942.24363002415	20463.2338829113
MAPRE1	7874.78232416719	1.10117820038645	0.262262276470347	4.1987670327835	2.68372247297553e-05	0.00369925404770202	2.14529820256462	5739.69895144733	12109.6810049934
ANKRD36BP1	800.525810569608	2.32109020553182	0.555133229353312	4.18114081953932	2.9005015262085e-05	0.00380110725009624	4.99709693988008	401.57606752069	1593.32560327329
PRAME	23.8127136354914	10.1827460894109	2.43508563512835	4.18167884632696	2.89364505240503e-05	0.00380110725009624	1162.28333574003	0	64.8624360905764
SCPEP1	10469.5427179144	1.61305510308044	0.385430945775093	4.18506900071717	2.85079491784364e-05	0.00380110725009624	3.05898939024176	5648.48693310099	16147.6303598179
LOC100130476	159.251326211397	2.89508895938083	0.692840871199481	4.17857704377155	2.93338628724995e-05	0.00380614131627828	7.43889822368927	36.8686916019654	375.042818797617
S100Z	606.709989837893	2.23694311268315	0.53619418144921	4.17188994225415	3.02083547325279e-05	0.00384349989096872	4.71397174962654	199.574473650615	591.296529906125
SYNE2	161.774529417385	4.58610002667351	1.10140379247536	4.16386801825552	3.12901030212303e-05	0.00393931076601536	24.0189308119959	20.6219736632715	505.516208057872
EAF1	7469.53139107013	1.74670913055958	0.42214568843296	4.13769269335311	3.50815796585087e-05	0.00417949183113415	3.35592187490979	5154.17916425005	16314.4951370878
IKZF1	7437.64387182814	1.22981298328078	0.297073329293029	4.13976234826424	3.47665801047987e-05	0.00417949183113415	2.34536584872037	3733.28686691092	8883.69074494864
FOXN2	2796.75324493236	1.15391683370708	0.280296831177581	4.11676731720175	3.84223628629191e-05	0.00445597402936774	2.22517196413798	1727.67679643485	3864.35938893419
MARC1	2071.6950641469	1.90296723120142	0.462770923902405	4.11211494264653	3.92051011616e-05	0.00450686711160323	3.73981584535864	950.871868211161	2781.03428688773
KLF6	39127.1902712593	1.90181367052354	0.463443837125685	4.10365511022595	4.06673578719726e-05	0.00459435969751897	3.7368267311748	24236.3163900128	67181.3522878543
PPT1	27055.9011585687	1.33862879399051	0.326755108869653	4.09673409123194	4.19019746417308e-05	0.00469337929640925	2.52910826041856	14830.2395026578	36442.6110158398
ASAP2	287.093324797567	2.70586101847484	0.662028291770311	4.0872286760422	4.36556767295418e-05	0.00480762725664408	6.52447138375409	63.6384098643479	258.975526913393
BCL11B	54.1587392528549	6.67973493982442	1.63820785247131	4.07746485267284	4.55294096622459e-05	0.00487134352618145	102.518107388695	2.67036027576243	216.568329057229
C18orf32	337.241776414066	1.84648493726862	0.452579119053854	4.07991632740108	4.50519143085848e-05	0.00487134352618145	3.59622911422931	156.289648876253	477.443925189971
TAGAP	5458.26778246515	1.83815048352214	0.450560448991224	4.07969782442654	4.50942805010657e-05	0.00487134352618145	3.57551358189135	4991.74096692301	10983.6402424111
LSM12	1098.36210428678	1.30339036855052	0.319733686984692	4.07648746943866	4.57211181778191e-05	0.00487134352618145	2.46808206998236	672.82972952846	1532.50658286066
MCL1	61789.6372938912	1.60451502915617	0.394009413396128	4.07227587616803	4.65559904556303e-05	0.00488093003936828	3.04093510554087	39954.7481109267	103799.481504552
MYLIP	2669.24373578644	1.99579392370037	0.491970108522214	4.05673818211306	4.97628120566933e-05	0.00517572739684893	3.98835526324189	1731.86289476332	5046.06648258515
PCBP2-OT1	45.6867016546735	2.18664857052143	0.540190760411996	4.04791923662985	5.16749696193508e-05	0.00529062872548119	4.55246703506958	21.3950705697682	90.864035797029
EMB	6986.54770349047	1.67252859937544	0.413032743571733	4.04938500737768	5.13524029658104e-05	0.00529062872548119	3.1877281457581	3484.05172463303	10262.6595299747
CD38	260.097093499059	2.33963667706712	0.579492778931832	4.03738711184586	5.40498393483509e-05	0.00549087709038867	5.06175148276004	36.3260236866632	188.760034111552
CAST	23924.4764260843	1.22716899434617	0.305968975460124	4.01076283142994	6.05228836029766e-05	0.00591904768370902	2.341071495215	13377.1759839815	29181.5024382147
SERPINB8	2167.52012701836	1.17076948688957	0.292834816310292	3.99805426704797	6.38653110231744e-05	0.00610915986101241	2.25131742913302	1357.53032745523	2973.83504490126
TRIOBP	6131.15825009872	1.18598143684511	0.297428268102531	3.98745366205836	6.67862433345849e-05	0.00629664545971033	2.27518118080389	3332.77362549282	7234.78143608388
NEDD9	1394.11861538714	2.19067473936023	0.549901525747558	3.98375824904675	6.7833880493408e-05	0.0063497357419008	4.56518947455151	575.084798825602	2425.74649039442
MALT1	2265.93679730801	1.05357537172529	0.264936705216212	3.9767059489378	6.98764829784632e-05	0.00644881203825888	2.07566752017387	1475.08810655914	3009.92752733059
CYSLTR2	176.262872255431	2.97265658794392	0.753048425836127	3.9474972471303	7.8972425844333e-05	0.00709366199111595	7.84980375961178	40.7046402704208	245.195015712939
DGKG	440.306541844506	1.77851198929869	0.450616504785865	3.94684165007192	7.91888926513574e-05	0.00709366199111595	3.43072143846245	138.411323303031	487.854257021156
RFX2	869.740481160268	1.54385406056139	0.391197866463684	3.94647873342815	7.93089625243404e-05	0.00709366199111595	2.91572379535442	516.318229459745	1636.74465649612
DDX3X	18560.0992057011	1.436958492988	0.363699587119399	3.95094892564798	7.7841936803264e-05	0.00709366199111595	2.70749466109493	14345.4157736271	35802.7232686709
MAP4K4	11225.4552529939	1.18929418734697	0.302209801774562	3.93532632086545	8.30837297227407e-05	0.00735683971632781	2.28041150838824	7674.70953204098	17815.4234464394
LTBP1	79.9279464657475	5.38776451747816	1.37054127051262	3.93112169140516	8.4550459402618e-05	0.00743646825819671	41.867663919304	1.44676444884924	51.8648777022096
PPTC7	3566.3345096252	2.2023076814792	0.561879599589883	3.91953664643932	8.87193710062191e-05	0.00747569840353636	4.60214896238424	1616.41895310462	7250.68463350231
FBN2	2261.00988213706	1.84708392189773	0.47047808439109	3.92597228899257	8.63801004845302e-05	0.00747569840353636	3.59772252283929	1314.01982698178	4407.87760523095
PPP1R15A	43404.1112417954	1.67548767003057	0.426876213843979	3.92499655800207	8.67309780836955e-05	0.00747569840353636	3.19427311385342	31411.5454744447	70669.7661516124
RELL1	1624.62684889065	1.59804310954305	0.407523751616946	3.92134962245129	8.80543931849174e-05	0.00747569840353636	3.02732404483913	995.585888209783	2584.74827102807
BST1	6594.79206889112	1.32186264217047	0.337401662067318	3.91777157845398	8.93713323363921e-05	0.00747569840353636	2.49988658165739	3610.39767994487	8172.43853128502
ARHGAP19	968.000283032705	1.27468737778087	0.32522034493344	3.91945767735332	8.87484434677927e-05	0.00747569840353636	2.4194638402449	629.032156149374	1503.48702331057
SF3A1	6737.63298489126	1.09704070154381	0.280151488876181	3.91588388819406	9.0073593656355e-05	0.00747569840353636	2.13915452508965	3986.43378989455	8538.27382070036
FCN1	113027.853064034	2.3752292661314	0.608180651353038	3.90546667482294	9.40437185164712e-05	0.00772628306503502	5.1881826340349	37611.9207899413	154730.159127468
PGAM1	7567.00840330883	1.28325563439183	0.328799987611009	3.90284575043841	9.50682928177957e-05	0.00773832284085225	2.43387594303599	4222.15169457284	9969.61693416271
RAB11FIP1	8412.90756309448	1.32339626884438	0.339443414757334	3.89872423888521	9.67008248097891e-05	0.00779440300568697	2.50254544657792	6974.00592282362	16317.7792997322
PLD4	1055.49158608853	3.7642164658535	0.966511165040114	3.89464354061266	9.83432422714981e-05	0.00781083751495747	13.5875785071217	658.51441598057	569.608462342394
EEF1DP3	33.5427533004102	2.8951233200454	0.743811065097466	3.89228320993858	9.93052242240387e-05	0.00783972869551824	7.4390753980215	8.07839996762142	56.959909536015
ZNF385A	12894.3245715263	1.57182274319145	0.404301376242823	3.88775016745778	0.000101177686800442	0.00793972206898077	2.97280069309582	6123.40071442173	18229.4822402573
SNORD59A	40.3062581423127	2.40467958851325	0.620926533693053	3.87272802502265	0.000107623905050425	0.00824801915605741	5.29517949228842	21.4772194990005	88.7354923174724
NCOA2	1647.19641638773	2.12386300904372	0.548413282776903	3.87274173646833	0.000107617848398659	0.00824801915605741	4.35859455931401	798.549110546071	2865.78229868192
VAMP3	6525.04233045642	1.16449042333699	0.300673261929674	3.87294306072801	0.000107528955996998	0.00824801915605741	2.24154027812583	4173.65549338103	9603.14434139595
RASSF5	11244.2164520528	1.48940885406437	0.385747302811366	3.86109985269994	0.00011287775762855	0.00860036635884966	2.80773904147064	6753.53985902258	17740.3013787472
FXYD6	1330.17424136906	1.38625829330177	0.359866645274214	3.85214443046106	0.000117087924569446	0.00881860489357811	2.61399846382567	710.136442789146	1803.95711778134
TREM1	4809.79845494592	1.88425804073523	0.490072098680549	3.84485883976732	0.000120621854595192	0.00903285373982854	3.69163019731459	3250.09294035556	9677.48763591837
LINC00877	348.574078839221	1.91113015389701	0.498531820284237	3.83351689127363	0.000126324122322594	0.00940612285816815	3.76103609963758	151.794201867761	429.999653801151
SNORA53	26.555633206059	2.73183120376217	0.713647563495906	3.82798364837105	0.000129197337345291	0.00951197250511259	6.64298291402885	12.1581429241331	58.5409462822555
ELOVL5	4998.795847115	1.28989924282708	0.33686992133704	3.82907217630905	0.000128627282167266	0.00951197250511259	2.44510978405308	2392.22814354977	5764.5488135614
SELL	29140.9757449668	2.31334125542609	0.605095853656223	3.82309883871784	0.000131784922061009	0.00964827599781858	4.97032867081958	9518.07713929817	32409.5178461112
BCLAF1	9171.85826525702	1.00262149304926	0.262378370209615	3.82128104633117	0.000132760252076515	0.00966568390812628	2.00363746481428	8340.11875456011	16454.2314119833
GNG2	5399.45142923771	2.40269319560911	0.629928166987141	3.81423362460653	0.000136606193128454	0.00983639648872744	5.28789377433557	1952.53167619041	9917.99160164226
MARCH8	1964.55720364369	1.23822804637329	0.324547603027553	3.81524323341919	0.000136048857244392	0.00983639648872744	2.3590860550785	1020.64288622191	2386.36505711567
IDS	8558.75758894304	1.22210426825778	0.321167084655166	3.80519775110185	0.000141690942232564	0.0101467748522281	2.33286733738603	6436.05228734508	14646.6199264657
FGD2	7758.62632832243	1.47956974618428	0.389070974847851	3.80282735499064	0.000143054051620602	0.0101887138396086	2.78865555010847	3826.73770490003	8272.52167132841
PLCL2	2278.30376621317	1.57059943323825	0.413157859940456	3.80145117767964	0.000143851086433539	0.0101900999335759	2.97028102318134	992.194792688059	3025.14526110323
MGRN1	4683.91922493452	1.03141112614374	0.272251830619922	3.78844514578727	0.000151593053881865	0.0106236736423628	2.04402256944778	3052.84110714703	6317.35499465777
ECE1	7273.2622118871	2.45872572772492	0.654303337886242	3.75777653170463	0.000171429871186121	0.0114478653415727	5.49730958361928	1744.09018852778	10708.892095161
METTL9	16856.2554457055	1.3933386647924	0.370801094804163	3.75764441992352	0.000171520377382505	0.0114478653415727	2.62685881925838	9189.54375507089	21214.7960703434
ITGB2	146503.285263207	1.38190875851896	0.3675198164947	3.76009318816931	0.000169850074452869	0.0114478653415727	2.60612947204769	73027.7413160711	170291.045301033
MYADM	27395.2560662443	2.06910511548746	0.55095170158797	3.75551089056232	0.000172988238264682	0.0114495498103973	4.19626304100092	15818.3289728566	47934.2105007724
PGK1	18228.7339409429	1.10851417782062	0.295705705668205	3.74870743638751	0.000177748287501712	0.0116469565385497	2.15623463713908	11099.2303919122	25549.7050144233
CD302	907.206603988707	1.33345173372606	0.3562334012212	3.74319681746537	0.000181693799346227	0.0118462549275239	2.52004890894119	466.615916042904	1091.20128316592
MYO5A	4402.11140368571	1.26484876911219	0.339654017126191	3.72393290034979	0.000196143077802884	0.0126574746997121	2.40302018862618	2659.67970869665	6413.11113512461
MOB1A	3971.92854250432	1.38102815159656	0.372031694496648	3.71212499371878	0.000205526440155497	0.0128720657912578	2.60453920153598	2747.13537694266	5885.61002272293
PNPLA8	1469.7675401861	1.29273314753206	0.348556960512641	3.70881460990126	0.000208231815928779	0.0128720657912578	2.44991746547563	1020.48882984071	2376.08486792631
APLP2	75205.6018504646	1.21292947070633	0.326743466512283	3.71217666156681	0.000205484478017426	0.0128720657912578	2.31807857671174	46119.6814472663	105897.259687447
LCP1	105939.174343351	1.00296089891891	0.270386893148203	3.70935472219497	0.00020778814345405	0.0128720657912578	2.00410889245245	66823.1108498884	135904.095216057
PTPLAD2	3447.33397223971	1.95492199237219	0.527973185107179	3.70269181753111	0.00021332395828161	0.013124931799439	3.8769496324314	1598.1657784985	4188.9429095766
LRRC4	508.620335253399	1.95669869350195	0.529200689587757	3.69746058915041	0.000217767014885194	0.0133356856545349	3.88172709668309	241.961945180499	994.035180876141
TRERF1	1205.54124414006	1.14935967832247	0.311098695675099	3.69451783083921	0.000220304434631799	0.0134283237946499	2.21815422634037	796.750676735285	1738.49324424323
RNF139	4736.83848083204	1.48334899855415	0.401924623758395	3.69061488366492	0.000223712622550788	0.0135103867213276	2.79597022768693	3038.97424927618	7550.54623485747
ZDHHC2	1413.11014658861	1.30316522674926	0.352996771656566	3.69171995719304	0.000222742644678735	0.0135103867213276	2.46769694001962	998.287869328941	2185.48206859623
MYH9	58707.032800667	1.08587116322333	0.294424693247361	3.68811172475616	0.000225924451874417	0.0135813758798818	2.12265685013213	31068.7342949303	67097.4980971684
DIAPH2	2288.84780664831	1.43600337683591	0.389825507710211	3.68370809101441	0.00022986546654873	0.0136926679050959	2.70570279518093	1225.5141887582	3173.23698904222
ZFAND3	7795.41775913208	1.34324513854944	0.364616528574534	3.68399409593649	0.000229607560968336	0.0136926679050959	2.53721387803683	4240.15920566217	10670.7828567016
PRKCE	995.815787570113	1.56974533714658	0.427446053437506	3.67238233812839	0.000240299800731796	0.0142185259288375	2.96852309475766	421.603923413048	1046.48263869108
KIAA1324	41.8187689785754	2.77942691810508	0.759650696868653	3.65882231078327	0.000253376935984397	0.0147191340400129	6.8657956490572	15.4457349968186	134.142704426358
GAS7	16702.1315725678	1.34811912528488	0.368569335938898	3.65770831653878	0.000254480410650874	0.0147191340400129	2.54580007203585	9404.73754655999	24829.0101506456
TGFBR2	5224.7497080996	1.04436373267025	0.285649750167339	3.65609888353988	0.000256082606724376	0.0147191340400129	2.06245655916003	4319.12207351314	8493.09386787026
PTDSS1	6392.04333176857	1.09131891951283	0.300227807259641	3.63496949024794	0.00027801353506494	0.0157041697285605	2.13068736056073	3326.62649978928	7097.47112167478
CHIC2	916.737703839669	1.16954708933358	0.322220704622551	3.62964599280975	0.000283810178666864	0.0158945828693558	2.24941069258402	601.926586480651	1319.65250763767
CDC42SE1	10437.827840722	1.12416062259182	0.310008913388585	3.62622032477734	0.000287599992394138	0.016038288937554	2.17974689324868	7118.34699010201	15769.2509752716
LY75	742.695121170662	1.54195375694875	0.42563465577088	3.62271665627432	0.000291525103970851	0.0161595600456088	2.91188576112743	331.399972442811	898.189786722494
SEPN1	6600.40171174816	1.08874175402976	0.3013474815773	3.61291140822254	0.000302778173334597	0.0165199897058842	2.12688459412205	4612.0671650625	9492.36853857764
RGS18	1161.96499180196	2.00027766033168	0.554158159113004	3.60957901176329	0.000306694347570525	0.0166083860533543	4.00076991199029	265.529106797682	980.142769270024
TUBB1	343.685560222728	2.81589230760721	0.78043981516294	3.60808386873408	0.000308466783334092	0.0166356263193139	7.04154646083222	103.015281241407	600.45565867199
ADAMTS5	95.6997275435118	2.22067209833216	0.615867174909439	3.60576466615338	0.000311235097951754	0.016657310447639	4.66110527694218	56.7256295453629	184.862662177306
CYB5R4	4022.90563891095	1.05777358301459	0.293540094655613	3.60350630892721	0.00031395312327866	0.016657310447639	2.08171646453409	2944.52388980173	5986.00217179168
NXPE3	2931.19802247273	1.01157684701909	0.280998528838693	3.59993645233561	0.000318294959088447	0.0168195783824762	2.0161134822652	2037.37343329004	4095.61796265321
EPC2	1171.744067829	1.53597068588787	0.427017477515513	3.59697381667959	0.000321940876102522	0.0169439163908576	2.89983474343382	677.358228229871	1718.46553154285
C2	1493.21130741058	2.90770010188253	0.810715575399567	3.58658472849674	0.00033503723594434	0.0173996813229987	7.50420948331091	85.5475552645057	1234.10449399833
MSL1	5810.85632348438	1.0759282749174	0.300043732731929	3.58590484500695	0.000335911436453161	0.0173996813229987	2.10807803868665	4028.45142471491	8740.08079313862
NCOR2	13041.1870712491	1.05635957643376	0.295448747997345	3.57544103196964	0.000349637979905672	0.0179686499084856	2.07967714322606	7856.22592665181	16127.925263445
OTUD4	2946.18076368551	1.28784623038365	0.360390589795325	3.57347352247751	0.000352276879310924	0.0180335488412878	2.44163277009859	2106.22158602342	5129.0262375181
LOXHD1	154.178389337333	2.64628452421698	0.741178696646086	3.57037315858066	0.000356473039855598	0.0181773509233759	6.26052881585534	52.0737935153287	279.336908538643
GRAP2	45.2565230732123	4.47307358369176	1.25443851207291	3.56579739910901	0.000362751536548712	0.018425809637484	22.2090162313214	13.8023940670591	72.5021923340272
FLT3	1927.84585725488	2.32338186367162	0.652378385338469	3.56140227188275	0.000368879410897027	0.0186363028200867	5.00504091804882	569.13283077908	1392.75327459
BANK1	351.488392209557	2.27989560002169	0.640459203624247	3.55978271078026	0.000371161773066968	0.0186363028200867	4.85642809162778	166.188880600308	399.562723448377
XXYLT1	1245.27634645017	1.23271518829649	0.346247118702442	3.56021789557725	0.000370547196389996	0.0186363028200867	2.35008866492852	704.813824405007	1474.41308368815
TSC22D2	1655.33829510988	1.27966635101573	0.360131698540003	3.55332884109779	0.000380388640040578	0.0190266913272205	2.42782822523863	1106.25770251296	2822.2074845832
NNAT	86.0906590579942	3.22197929235655	0.909596718320902	3.54220637284649	0.000396794906810803	0.0193855886065317	9.33066103021971	29.1662423011114	202.92229317909
CSRNP1	13770.1069625248	2.32998984329304	0.657476190059482	3.54383912074784	0.000394345797181452	0.0193855886065317	5.02801810024871	8549.01712771405	27011.1081118777
CDA	4229.07996292258	1.46626973207306	0.413644422975192	3.54475885720087	0.000392972425828963	0.0193855886065317	2.76306544183745	1749.24909837907	4423.80781347328
DEK	7649.05823883461	1.05583396909419	0.298287348184457	3.53965387912219	0.000400652119388298	0.0194144714276367	2.07891960650212	4689.07035895172	9760.40446870442
CTSS	157539.3344266	1.26270973247069	0.357480097685539	3.53225183904209	0.000412036753080655	0.0197623357844777	2.39945994934754	97803.1868218459	221584.068799626
TWF1	1752.88408461526	1.21887809764962	0.34514346092455	3.53151148911981	0.000413191911861647	0.0197623357844777	2.32765638221152	1244.37736436408	2868.70109838875
EIF4E3	6018.14416401241	1.57339877397828	0.44578758675089	3.52948090243148	0.000416375754875576	0.0198230604707976	2.97605001837575	3082.8280265057	8997.80502628593
EEF2	194207.146089007	1.44683364734367	0.410010090819407	3.52877570513489	0.00041748681342542	0.0198230604707976	2.72609085942453	90742.8432551343	209739.626540494
SLK	3346.40336930297	1.34311345128719	0.381199778258147	3.5233846604644	0.000426072497952559	0.0200851801642744	2.53698229513719	2118.04185320141	5506.00333017796
SUSD1	3570.17351600195	1.1278366442538	0.320261325632897	3.52161361358564	0.000428928823887281	0.0201286372171822	2.18530802269407	1864.42381437913	3983.85161949669
TICAM2	113.017659105057	1.85091363250576	0.525985773003074	3.51894238876103	0.000433270783690111	0.0201348000718401	3.60728555552582	45.1201589742137	145.016307390294
WHSC1L1	4320.30956440286	1.09426083518076	0.311507785082622	3.51278808293838	0.000443430999146932	0.0203900464695458	2.13503664977181	2538.26217613445	5300.74036667091
CD3E	94.2331142946896	7.05670555775817	2.01182794884618	3.50760886973725	0.000452153299991855	0.0204591192637798	133.131260342077	25.2129969887809	262.187960044335
CXCR2P1	572.077862521282	2.62902640999311	0.749583632350717	3.5073156570247	0.000452651856295593	0.0204591192637798	6.18608394113454	376.699093146552	402.352789437996
SIDT2	4390.67404452987	1.08753171308503	0.310069089549657	3.50738512718103	0.000452533688241653	0.0204591192637798	2.12510144634725	2136.10695716382	4530.01347740807
CACNA2D4	1037.58846696644	1.77217289422177	0.505647315678826	3.50476080713026	0.000457017686763479	0.0205110163871075	3.41568017205187	639.880079942171	1637.43767084966
LOC653653	54.0350885464507	1.88546781973109	0.539117139676899	3.49732494288919	0.000469949029933199	0.0208663230290489	3.69472713019849	17.7873311570162	65.8302638356778
EIF2A	5534.46140641019	1.21043931484399	0.34618032718887	3.49655719801662	0.000471303442701142	0.0208663230290489	2.31408092095714	2931.45292585874	6694.75351567736
MIR22HG	7026.05873819506	1.7997432751677	0.516338798423349	3.48558597700434	0.00049106039002772	0.0215228976966999	3.4815826570613	4783.71746432611	12622.4103526424
ACPP	1714.88804325196	1.42354273436489	0.40834305432333	3.48614411165597	0.000490036937765946	0.0215228976966999	2.68243411112209	847.386145008588	2153.65262278481
EVI2B	36627.771763986	1.52619495905148	0.438262793877885	3.48237400110384	0.000496989041178822	0.0215955286812407	2.88025183447589	18241.2412666495	46193.0141906688
OAT	2766.63888205106	1.48478476826722	0.426350511609232	3.48254482600008	0.000496672060383451	0.0215955286812407	2.79875416155388	1643.68312601193	4361.05266846004
TNFSF12-TNFSF13	46.7556398500468	3.65164619713356	1.0515815082077	3.47252796728744	0.000515581290207477	0.021795783252158	12.5676778233521	42.1800290601261	70.2542405930794
LILRA1	5252.88165701148	1.64104756549122	0.473755514265661	3.46391232624471	0.000532379995543183	0.0223616661589532	3.11892219925993	2199.1179253859	5217.16249544154
BIN2	14971.4421913858	1.05065997000153	0.303417376309459	3.46275477950858	0.000534675442951963	0.0223863312456405	2.07147724137989	7774.43415457321	17028.4314744498
ITPRIP	8960.79660324127	1.36199819735057	0.393480598800726	3.46141131608967	0.000537351129920642	0.0224267087821975	2.5704094632066	6346.49974213618	15299.1420183826
SNORD117	35.7135331965376	3.49352169232972	1.01037168038162	3.45765994847581	0.000544888681709154	0.0226690989644396	11.263019081766	15.8675001805769	91.0809313613571
CAPN2	16399.8101022522	1.0711627971371	0.310278131376705	3.45226649517434	0.000555898391774967	0.0230539507095283	2.10112617071538	8677.64392192063	18169.4512835598
GPR124	2096.90761407488	1.98659009684889	0.575996155329722	3.44896416142169	0.000562741384895391	0.0231039885988401	3.96299211502814	812.782090112002	2164.72491870702
SIRPB1	5538.79195212888	1.20762349033764	0.350293032109578	3.44746649131141	0.000565870596584652	0.0231039885988401	2.30956874702508	3523.75342894319	7193.00324293568
STK24	8528.8381529185	1.17908528647382	0.342017345073139	3.44744295416269	0.000565919903870863	0.0231039885988401	2.26433165867376	5057.58316147592	10734.8501113676
RPH3A	1410.54908419391	3.18946361029631	0.925483767340124	3.44626639909952	0.000568389739752219	0.0231327563337045	9.12271729731738	671.134820177248	2661.97421467232
TRAK1	3697.1265280855	1.08820353122784	0.315951416914728	3.44421158750978	0.000572727309121371	0.0232371250341658	2.12609127034438	2239.71313058947	4688.72489233656
ARID3B	1428.06913999486	1.24554685081643	0.362801371041405	3.43313711092419	0.000596640295015383	0.0241326267474586	2.37108412650587	1080.79094685057	2609.63885792404
RNF38	2999.43629539888	1.18255510667079	0.345567555279653	3.42206636185447	0.000621471432124353	0.0248980797019163	2.26978414813695	1792.88158576142	4119.37273007416
NOA1	2279.8302125326	1.16139736634177	0.339665324339234	3.41924030249803	0.000627962429291294	0.0250135186500377	2.236739689823	1100.73325861049	2318.51039528068
GAB2	11022.4631796095	1.51344477776602	0.444836062526205	3.4022528865381	0.000668327645908281	0.0263016030018859	2.85490903410797	5724.78314601183	17745.6218090096
SNORD2	50.6043933983248	2.78172854678448	0.822201570647463	3.38326834451793	0.000716286073056829	0.0275276509894714	6.87675785786587	13.5314064751918	95.4729450698162
POLR2M	248.600839789514	1.49740098017713	0.44258624915566	3.38329756749962	0.00071620985353739	0.0275276509894714	2.82333629100699	115.891238569215	331.366547295148
SAPCD2	185.541493426653	1.96064019073507	0.580682946886845	3.37643838388305	0.000734308171825559	0.0279147023976503	3.8923466212957	110.431138781016	371.501869233467
TRIM46	84.8195548164041	3.23252223076248	0.958539236512749	3.37234210935662	0.000745318065883014	0.0280273746166953	9.39909746543027	2.82844512082718	25.5643908259094
ICAM3	15551.9670499425	1.77064770934974	0.525234736328917	3.37115500342861	0.000748537284688542	0.0280273746166953	3.41207109955753	7352.58362935325	18719.4732038552
SRSF5	15791.5172103332	1.28230993292925	0.380046532190881	3.37408665601294	0.000740610493616585	0.0280273746166953	2.43228103507688	10489.074695251	23697.4818823763
MED13L	11578.0327817744	1.35047683979155	0.400862655854776	3.36892653897099	0.000754615380353514	0.0281744574345664	2.54996392984896	6747.07770914737	18022.4685601779
PIGA	1134.76765329924	1.3391354429115	0.398339980843083	3.36179019760265	0.000774389373463549	0.0287312319195023	2.5299965943758	868.715933877875	2372.24124835033
FAM53C	5357.10721760361	1.21574764973495	0.361873096397304	3.3595966703205	0.000780563372011431	0.0287312319195023	2.32261116675468	3475.74243895398	7481.08847356366
TTC7A	9464.26221662388	1.12551572587615	0.335089845682115	3.35884760573699	0.000782682166750273	0.0287312319195023	2.18179526088555	5332.30003401697	11562.8165391665
FOSB	16022.1336376364	2.55536368142397	0.761012447720529	3.35784741639652	0.000785519613666741	0.0287548450757057	5.87815613990256	12323.7181878627	25400.5839951859
LYN	30612.1283302408	1.28585929718399	0.383631483052461	3.35180858190449	0.000802855090484292	0.0292261554466574	2.43827237731246	19004.7954566799	47087.5049999193
KBTBD4	263.4461212712	1.46568399435786	0.437729296650122	3.34837993612609	0.000812854924836469	0.0293533466161359	2.7619438582083	164.161253952737	418.20261795901
SLC2A9	668.285837747584	1.18505300181899	0.353903364957693	3.34852143030812	0.000812439973378068	0.0293533466161359	2.27371747690991	417.562551887667	870.772079149741
PRF1	58.5634546129501	5.59229489031427	1.67523968189328	3.33820584048851	0.000843212588643884	0.0297598013592221	48.2445774050212	5.16560181004257	90.1526764723159
PF4	240.720320818224	4.00533589061467	1.20056667840156	3.33620444634311	0.000849306807199472	0.0297598013592221	16.0592864902296	78.3182215742048	89.1247991438854
CSGALNACT2	8224.58307555223	1.23250106184272	0.369296704655895	3.33742772763474	0.000845577096796758	0.0297598013592221	2.34973988795522	5453.4018113581	13950.5429135472
FAM117A	1634.75673640958	1.20506687228458	0.361144657057205	3.33679828494235	0.000847494327914371	0.0297598013592221	2.30547955548293	519.55888928766	1121.1933343098
LYPLA1	2595.62280823496	1.10993784944203	0.332066946706715	3.34251228690443	0.000830236796158666	0.0297598013592221	2.15836348982055	1561.34066024773	3402.38149532975
CYFIP2	2695.90456091363	1.46535137721626	0.439418401455784	3.3347519638722	0.000853755149586464	0.0298358966275483	2.76130715817635	1182.24990963659	3426.18183748496
PBX2	8220.75930274929	1.00312810300254	0.301047726048006	3.33212316921	0.000861861025910108	0.0300390658099786	2.00434117619946	5999.51920406116	10801.0647069278
KAT7	3271.70907471371	1.24873762254385	0.375029358295741	3.32970631477635	0.000869376294386225	0.0301312303659367	2.37633399599303	2153.98467020517	4884.56400204511
TET3	8627.78665794425	1.05219167276123	0.316211977708583	3.32748835254722	0.000876326524348203	0.0301424123401134	2.07367768723545	6325.48105705409	14358.0353681477
KSR1	1529.80989035516	1.91934149878584	0.577164437263956	3.32546736227282	0.000882704340849019	0.030282304677556	3.78250371341345	551.722322788121	1973.07050106585
TSPYL1	2590.73164278367	1.19647243838265	0.359911189826127	3.32435465249264	0.000886234158191585	0.0303240173449105	2.29178616277767	1869.04944733189	4004.89488148199
SPOCK3	72.2666262929192	4.05789222410119	1.22196466159458	3.32079343342542	0.000897619457818599	0.0303786557844744	16.6551013044492	51.9442548712613	61.0541229797878
TKTL1	27.7250700554748	3.01290815875493	0.906927294229156	3.32210550716279	0.000893409046912667	0.0303786557844744	8.07189920133343	13.0414900777916	129.021328648326
FRMD3	428.379416531383	1.41776557499257	0.427007776336877	3.32023361999398	0.000899421476106529	0.0303786557844744	2.6717139919409	274.424938068783	699.910810322423
CNIH1	2351.65534064776	1.01566317247823	0.305895414115432	3.32029551804581	0.000899222063868469	0.0303786557844744	2.02183206734485	1353.60969859087	2720.42701457855
NAMPT	14374.5912695697	1.71520494454386	0.51842009561444	3.30852325952175	0.000937893938319615	0.0313548470961188	3.2834328358544	8579.22786739107	31826.5083088866
LEF1	26.7029277996522	6.0715083773566	1.83975855593766	3.3001658602219	0.000966277029786495	0.0320583809502583	67.252144974898	2.36285424504646	76.4508543765481
BACH1	10155.6216462825	1.221311987814	0.370249059008294	3.29862280024495	0.000971603724286343	0.0321537040575064	2.33158655544578	7600.75550115666	18352.1812191711
CIDEB	55.3637964781259	1.88344184865639	0.571504954291997	3.295582714571	0.000982177850862864	0.0324217650769719	3.68954228054163	11.9745914337599	43.7605273099026
S1PR3	886.608468097357	1.73789204824703	0.52798159912132	3.29157692453539	0.000996273657055037	0.0324535240638769	3.33547458422906	505.623915576647	1230.00566245644
MRVI1	366.71733937103	1.51727318989922	0.461024469601816	3.29109036492072	0.000997998488954018	0.0324535240638769	2.8624950331016	201.676392935396	543.189877362644
ZNF687	3989.71426069385	1.36960888105823	0.415764573206928	3.29419332314438	0.000987045869576858	0.0324535240638769	2.58400503481268	2622.2784555726	6193.50182067674
SOS2	3788.59920230724	1.17524239109223	0.356838087311642	3.29348921228199	0.000989521387215598	0.0324535240638769	2.25830820220337	2451.98721991127	5574.67625807816
FNBP1	9206.60220463962	1.01138278322179	0.307644787202455	3.28750177247833	0.00101080552780224	0.0327076702267862	2.01584230345506	5188.01677962141	10318.9222045269
PABPC1	171738.177775932	1.37762658668701	0.419803082196547	3.28160188695809	0.00103219225936121	0.033235576311864	2.59840549157168	94489.0292973616	201467.48168778
ETS1	577.740849718451	2.31870665836647	0.709933581494334	3.26608955937236	0.00109043756424161	0.0346849132994812	4.98884780745531	172.948297269665	913.950762673697
ADORA2A-AS1	46.3111339809671	2.3661640214486	0.724803187380818	3.2645607285463	0.00109633958029647	0.0347416349952092	5.15568464358784	25.8850472684331	123.804271863471
KIF26B	147.204798035828	3.03658515226499	0.93244478362977	3.25658441719663	0.00112761394597335	0.0348684108334236	8.20546533745752	4.72570849009291	28.3732463797737
CD4	21903.9026607471	1.92207004736177	0.589318179815947	3.261514939115	0.00110818593055869	0.0348684108334236	3.78966427799759	9857.92327734029	31394.1876007789
SCRN1	1639.48173494862	1.54640579852048	0.474789794308961	3.2570325164028	0.00112583535282934	0.0348684108334236	2.92088548689458	665.274284551102	1469.26863789472
SPATA13	2273.55249210949	1.43835083661875	0.441135369836767	3.26056565618619	0.00111190221359677	0.0348684108334236	2.71010892296072	1412.3918506946	3880.3970526758
ENTPD1	4366.50407448139	1.4351829726241	0.440521128677142	3.25792085599586	0.00112231702482739	0.0348684108334236	2.70416460528103	2944.94222950841	6449.78504601612
C5AR1	11324.4672972368	1.35201218083232	0.414875651246399	3.25883714016599	0.00111869867279621	0.0348684108334236	2.5526790901162	8702.51497928145	21410.0324183355
MIR590	48.3669349691327	2.39467026948394	0.736610781784292	3.25093024525562	0.00115028076143133	0.0352615829629003	5.25856904816341	25.5144462858144	113.959465480106
DUSP1	103966.026691848	1.99333273330216	0.613668100919733	3.24822608559033	0.00116126958719392	0.0352615829629003	3.98155706044351	53405.4800820751	93651.7272834359
ARHGEF6	6761.71704725199	1.15549710946001	0.35576154988203	3.24795388889883	0.00116238106371407	0.0352615829629003	2.22761067208738	3184.45906820411	6405.0874903551
CPEB3	441.875960549884	1.25421849402543	0.386263556746255	3.24705365577461	0.00116606404424309	0.0352916150110986	2.38537897941691	233.160703183397	554.78955880382
LOC100506321	48.6108971814195	2.74542336304415	0.846123319875181	3.24470830498933	0.00117570991016598	0.0355015630707953	6.7058646440649	17.887655106355	107.368021164882
ARAP2	2507.32110439881	1.30032728981395	0.401466238045509	3.23894556151083	0.00119972469827375	0.035978014121001	2.46284748492824	1658.05487521315	4121.19010262308
LY9	53.1304109167705	2.2783257102046	0.704385951538128	3.23448488038348	0.00121862372728363	0.0362955998773907	4.85114637221941	18.6146128175078	67.3860298147552
ZNF865	2275.98559724286	1.03459986949756	0.3199956066334	3.23316898123178	0.00122425123405472	0.0363805270346645	2.04854540457388	1498.70021033323	2795.4447290418
MBD2	12590.3334841063	1.18161547031889	0.366045696455416	3.22805453461411	0.00124635211018648	0.0368190778176032	2.26830630476529	8177.17522668275	17776.722420853
DAP	7188.48561475015	1.05616564974398	0.327208579973513	3.22780548673105	0.00124743766127553	0.0368190778176032	2.07939761235646	4895.71725364088	10005.5540181033
SELP	72.5091567632592	2.33172843549043	0.724131474519257	3.22003464500482	0.00128175105462478	0.0374900843764406	5.03408101874663	16.3233175291985	58.063332145192
USP35	591.094463774386	1.20961704553831	0.375798910737056	3.21878805653238	0.00128733597629899	0.0374900843764406	2.3127623778777	310.964066047825	729.311930577025
MCTP1	1712.76544527896	1.02325848992075	0.317696459603175	3.22086840753238	0.00127802815242647	0.0374900843764406	2.03250442035241	1096.23269806839	2204.15635835287
HPSE	3396.62900273206	1.01310993419187	0.314959461171291	3.21663597729135	0.00129703053610224	0.0376671913141649	2.01825705417829	2228.88125327741	4321.43793512446
ITK	45.2757573655674	4.94344733467904	1.53816062574118	3.21386937875683	0.0013095923379798	0.037802219359527	30.7698890111301	2.87536950556366	156.617829490984
SEZ6L	771.630114719949	2.86614514412195	0.892363479243229	3.21185840836135	0.00131879355433004	0.0379841528120774	7.29114374274858	389.618245946701	390.331183648522
KLF10	35751.2347248563	1.78333614706858	0.555433964684353	3.2107077716827	0.00132408509963161	0.0380529281374392	3.44221246243015	22553.5493559322	58530.3521460785
ELK3	1295.77965638531	1.66086540132878	0.517570135746123	3.2089668368027	0.00133212856171278	0.0381169100463886	3.16206144278914	565.196098024094	1800.97386104661
CEP85L	845.016537779183	1.35252576124421	0.422066433686836	3.20453287277461	0.00135281841112991	0.0383737776577001	2.5535879719793	584.515869244111	1300.61606288197
SFT2D2	458.638802837016	1.44429338850454	0.451134261824766	3.2014712929641	0.00136727698277038	0.0385336878692598	2.72129505495724	294.154452947824	765.241310287277
MBNL3	1203.05616624183	1.1303631531502	0.353053515228149	3.20167652889603	0.00136630329918113	0.0385336878692598	2.18913837998213	620.310387046741	1331.62927533879
UBOX5-AS1	66.0561407264644	2.0114751744537	0.628777323020618	3.19902627020749	0.00137892603154675	0.0386955581229554	4.03194280717043	38.1208840228446	137.414257613995
CHN2	857.839898436925	1.24535491996548	0.389491419411088	3.19738730534414	0.00138678587345065	0.0388329676742964	2.37076870716143	507.542801293171	1037.77917937011
TREML2	402.570105036912	1.94194353172658	0.607682183575216	3.19565651950073	0.00139513088931935	0.0389833481972922	3.84222906485715	140.811666512932	836.900465689866
PPP1R2	5217.53989544017	1.25496261749656	0.393011656192095	3.19319439442569	0.00140708187883802	0.0392063736127286	2.38660964444299	3770.04293327758	8261.44267978325
CASC4	3800.35728852207	1.05298377794025	0.329864687527081	3.19216884303144	0.00141208762649431	0.0392063736127286	2.07481654319232	2555.83042870913	5043.87663358252
PRKAR2B	1148.35852101175	1.74391508747504	0.547955851930273	3.18258319777366	0.00145967572691553	0.0397693355534885	3.34942880731192	302.024590491298	892.509574411131
NLRC5	5890.93080106198	1.37025796164727	0.430529645131971	3.18272615403114	0.00145895529044828	0.0397693355534885	2.58516786189565	3362.35188569656	8034.20845607856
RELA	4317.53618612367	1.08621035842046	0.341277993465435	3.18277292769678	0.0014587196429701	0.0397693355534885	2.12315597131489	2930.65826785065	6230.87693657348
TICAM1	2329.30563329378	1.13920619473583	0.358205257394374	3.18031679105591	0.00147114130662802	0.0399985618741912	2.20259797627156	1541.06601192923	3157.84961452583
RALGPS2	471.113202368505	1.32537770817736	0.41723229042531	3.17659428235126	0.00149015343681814	0.0403480594824415	2.50598487665205	229.316586131564	587.758122181252
PRKAR2A	837.372273065465	1.76713919707444	0.557505020039717	3.16972786531778	0.00152581767923754	0.0410592211219875	3.40378331301581	662.43114509808	1297.23979218609
EGR1	9796.1102936215	2.64938240582831	0.836758276643169	3.16624583201837	0.00154420230132812	0.041297592815605	6.27398641715939	1381.59295541916	7605.78328315183
C9orf47	92.0514902297148	2.21114406704263	0.69823093531916	3.1667804378102	0.00154136646845727	0.041297592815605	4.63042323738464	41.759514395859	159.269736328837
TNFAIP3	17371.3373250119	1.36431965299187	0.431047745334575	3.16512420667668	0.00155016761959381	0.041297592815605	2.57454886537424	9541.75549993054	25838.2364867428
GLTP	5966.14951173659	1.05379161498349	0.333067928271341	3.16389398538846	0.0015567348989629	0.041297592815605	2.07597866198492	4039.58347582136	8636.06627063078
SEMA4D	5013.31919904837	1.21327603660192	0.383927965570688	3.16016582641604	0.0015767936819776	0.041730396864979	2.31863549515661	2844.70464754198	6287.55800822941
AP5B1	9796.0412834229	1.10456263430155	0.350499847849423	3.15139262136308	0.00162493898568709	0.0425230434913381	2.15033678856911	5880.13658167279	13407.9595952151
NDE1	1580.66688788282	1.15697227665542	0.367410775120277	3.1489884211389	0.00163836686668131	0.0426854826796393	2.22988958668679	937.420976699161	2070.93699391577
APOBEC3C	1020.84110442448	1.1466085954682	0.364079903494161	3.14933228795087	0.00163644007239602	0.0426854826796393	2.21392844659833	383.206133517351	775.299964238839
GUCY2C	113.994017318529	1.54568342664811	0.491137250775038	3.14715168562138	0.00164869407987717	0.0427667635751603	2.91942333633186	55.6391539010751	183.610537435733
ZNF106	10568.6702850548	1.21882052950239	0.387362240708294	3.14646189384328	0.00165258794441555	0.0427667635751603	2.32756350312893	6709.9688023908	16164.2685036455
MFAP3L	30.3251485347131	4.43617328981464	1.41137406475409	3.14315913874155	0.00167134947212382	0.0431162102995722	21.6481718183017	6.75674681077567	39.8578741737191
RHOF	364.134980208844	1.89113275872181	0.602418077914793	3.13923640085265	0.00169388735886201	0.0434488828332654	3.70926350141195	140.189238691566	416.775743772988
FBXW4P1	48.7936979245695	1.82362491617628	0.580999644726797	3.13877113820578	0.00169657896602283	0.0434488828332654	3.53969465949797	20.3261987287396	61.8162538261898
VCAN	111819.509963436	1.76563632840296	0.56230260585582	3.14001093008573	0.00168941531344367	0.0434488828332654	3.40023940686406	47872.5844824057	126548.034792303
SYNE3	1715.2969476034	1.87577176448857	0.598069208605285	3.13637909709969	0.00171047945817631	0.0436105706214019	3.66997888971692	704.229188609024	3484.42858499947
HLA-C	75505.1663663874	1.25510790137296	0.400309006273973	3.13534764819646	0.00171650561393345	0.0436792350885395	2.38684999555675	48190.7546879834	101640.093946592
TC2N	62.1647757622408	3.23407728983881	1.03343363233723	3.12944846058917	0.00175134792787054	0.0443934518273568	9.40923407192261	8.81940227827982	128.471674262517
ARRDC3	5560.98155576142	1.5645888247191	0.500266625085591	3.12750990424639	0.00176293879935981	0.0445150538836422	2.95793187301901	2976.60702872569	11628.6460220531
CPVL	30128.8839392089	1.82390985333767	0.583355581890862	3.12658335663084	0.00176850361627159	0.0445696920985368	3.54039383023499	14619.9931693207	38682.1277524533
CCNY	13611.8111431368	1.36277750242658	0.436988025797756	3.11856943891934	0.00181731313775193	0.0457118784457562	2.57179830436988	8271.65511237977	18501.887072804
TCP11L2	584.046797776857	1.65512096358292	0.531470212755005	3.11423090863964	0.00184425096140987	0.0458505081280255	3.14949596647987	310.601003228902	970.628078774342
APOA2	56.894454046754	3.02270491919343	0.97175179192619	3.11057303347173	0.00186724714286077	0.0459888919244823	8.12689874335144	43.0965998143937	146.118421654641
ADAM8	5991.10411091492	1.17913148066207	0.379130471446328	3.11009420098537	0.00187027686813218	0.0459888919244823	2.26440416231073	2561.2851737145	6087.64504887803
RAPGEF2	2030.51109319378	1.28706567781616	0.414028082727783	3.10864342664017	0.00187948396809416	0.046124789142086	2.44031211174359	1733.67312302077	4013.4911468882
LMTK2	1554.13218004522	1.73562938487283	0.55916587903987	3.10396154331348	0.0019094814880762	0.046599171138247	3.33024746358986	930.051705155259	3072.52775509915
MLXIP	4161.56859884126	1.02137090112444	0.329124732666108	3.10329428253758	0.00191379234468899	0.0466175625969317	2.02984687752965	2560.4945930198	5172.99732722668
EIF2AK2	2337.84018477593	1.19439644103781	0.385325847295303	3.09970496249232	0.0019371349765207	0.0469244988305061	2.28849071892613	1300.79874711004	2930.11845273934
ZBTB20	92.9739571602075	1.65521924773394	0.534180789409429	3.09861245583895	0.00194429166048334	0.0469791676954844	3.14971053440492	40.8084778496037	128.789560434981
JUNB	72189.3936790943	1.57456492571807	0.508280169396322	3.09782875768725	0.0019494403763585	0.0469791676954844	2.97845657612007	36305.7967465063	81204.0975807036
ZNF207	7912.72054539487	1.02190149769985	0.329888116870647	3.09772145597033	0.00195014629731732	0.0469791676954844	2.03059355499883	5684.78978633623	11993.2172412544
ELF1	5945.12053759724	1.45769005224478	0.471036079108352	3.09464628485385	0.00197047737381128	0.0472950659043899	2.74668230785306	3409.94344449854	9845.56815660629
HIPK1	6647.28578564993	1.68934760209373	0.546626993516834	3.09049428976234	0.0019982364692621	0.0474400161769562	3.22510828805978	4311.52009681142	12276.4355922632
REL	1582.75062692049	1.62163105494742	0.52439581068025	3.09237988160856	0.00198558573427769	0.0474400161769562	3.07722739041022	805.334321674295	2787.78850080418
RIOK3	9357.15604245159	1.36298391215988	0.441003486047613	3.09064203635961	0.00199724254920838	0.0474400161769562	2.57216628385511	6363.35644731018	15672.5587302051
MPEG1	30828.6132204568	1.11870620437288	0.361905557065545	3.09115508875778	0.00199379466848307	0.0474400161769562	2.17152145114544	19010.4720047391	40035.7207875802
HOXA10	174.178723387041	2.43659545096903	0.789189533579372	3.08746549123358	0.00201871208752093	0.0478394609529145	5.41362685730702	35.0797508567743	73.5915936031476
LCK	47.7892215731363	4.86204868119008	1.57725219270099	3.08260701978419	0.0020519593298583	0.0483649766507068	29.0818810263867	6.83551925285612	74.6208072473481
IL27	111.675471652036	1.51841721658973	0.492548909830982	3.08277449464009	0.00205080496448693	0.0483649766507068	2.86476583142123	28.370468391639	73.1251170957392
MIR27A	23.8998291337293	2.32020505948841	0.753431001619888	3.07951896656752	0.00207335168415478	0.0486366605092808	4.99403197892035	14.1600915738612	51.8045838886752

## Sheet: B - Down at T2 - Responders
Gene	baseMean	log2FoldChange	lfcSE	stat	pvalue	padj	FoldChange	MeanT1	MeanT2
RGL1	1942.85007609059	-3.16106752978982	0.468659789894484	-6.74490877594068	1.53123199663887e-11	1.00333976579762e-07	0.111795379672895	7110.81941389583	607.748908595538
HS3ST1	222.041546962134	-5.93110735834813	0.909482499292916	-6.52140900232749	6.96499725288101e-11	2.36891375375424e-07	0.016389238590555	1317.08135350041	6.57730945091481
RNASE1	125.707306620205	-3.26264665435838	0.573887203315746	-5.68517059712745	1.30682141677017e-08	1.42715788889776e-05	0.1041946671837	322.45069074606	28.2033873177717
LOC100505761	334.672403060797	-1.68666456906884	0.327498842735451	-5.15013902028139	2.60293451174643e-07	0.000155052076256531	0.310644287780559	622.293323081281	190.83726520704
SLC41A2	106.997104723401	-4.08088161021076	0.81639755067331	-4.99864509251054	5.77345554605667e-07	0.000235885500660106	0.0590924813184883	442.730396208929	8.69813305270321
RHBDD3	446.737736141916	-1.47847938898524	0.303062776054054	-4.8784592031901	1.06917772494961e-06	0.000368725633828015	0.358866861004604	773.645440950496	278.208679105375
NOP16	320.340739608472	-1.59128004345105	0.327099784804056	-4.86481531745514	1.14563730349067e-06	0.00038496350928834	0.33187686228413	522.128697744536	173.000552209834
PDK4	1676.80410217138	-2.97458043455973	0.6139797831292	-4.84475306238835	1.26769246548317e-06	0.000415327744003923	0.127221954898865	3754.44627460411	745.050193473729
AKR1C3	160.069777491614	-3.13145684361532	0.652736211455994	-4.79743085898404	1.60713657397306e-06	0.00048980290237016	0.114113640319795	464.321718160291	34.6319946362906
CXCL3	287.209907912634	-3.96925800705877	0.845771340198559	-4.69306279180248	2.69144834607247e-06	0.000729002782340314	0.0638460861146946	1003.90206793704	24.8002030607289
MED18	213.007485385827	-2.30046323913776	0.491793432735195	-4.67770223433714	2.90107404562105e-06	0.000729002782340314	0.202997907436079	455.374560886559	88.2242507589801
MRPL46	164.363190459161	-1.73990423386158	0.372171142043184	-4.67501113683794	2.93937668011569e-06	0.000729002782340314	0.299389548982041	218.214734051948	63.1603318908617
SDSL	541.934717572614	-2.55310237437696	0.572766944413856	-4.45748903507288	8.29252774250703e-06	0.00159814082449345	0.170388234645161	831.73620197318	130.806991271438
SRPRB	560.714072159733	-1.48731783680902	0.337759176949302	-4.40348608805459	1.06525118008666e-05	0.00196621362183601	0.356675039519796	904.751575641901	300.201026237288
SNHG12	294.851094567394	-2.3021986948459	0.527686915619773	-4.36281178611743	1.28401403567549e-05	0.00230506903253799	0.202753862741679	656.232038000372	140.497701310962
DCSTAMP	77.2425239619673	-5.00055991449178	1.17730809195543	-4.24745225881035	2.1621521919595e-05	0.00333352993830932	0.0312378741297174	453.048928573726	2.3113563133889
GDF15	239.476843862732	-1.80137711718986	0.431360083328556	-4.17604035887993	2.96627214130886e-05	0.0038110780795934	0.286900598499691	1006.52380243565	238.094163163098
NR1H3	1029.90785852447	-2.11725323903319	0.508724104523867	-4.16188896929663	3.1562581490394e-05	0.00393931076601536	0.230485318396257	1920.02929862693	387.459202630567
TRIP6	453.990691304663	-1.12124736121403	0.269917847998237	-4.15403193797453	3.26667549969969e-05	0.00403865871920419	0.459696197852732	800.872071222238	369.489133155494
CCDC127	109.96178588315	-1.82506098753796	0.439880353359455	-4.14899409259723	3.33939427503278e-05	0.0040899777546079	0.282229170179688	221.774147099814	63.1978951360191
HTRA1	504.049719561454	-2.42580435230522	0.585773936296178	-4.14119543734477	3.45500412137875e-05	0.00417949183113415	0.186105893497607	1064.72353469142	219.195888262094
ZNF260	127.845659582898	-2.42293571948323	0.587498439698297	-4.12415685857396	3.7209526105293e-05	0.00435384678223094	0.186476311763584	275.818009062541	38.6042630734883
COA3	488.805200180837	-2.03077899787181	0.494388122043788	-4.10766138449408	3.99685494106076e-05	0.00455467686979141	0.244722898095233	596.030189072222	146.354745286513
ITPRIPL2	1180.21403208281	-1.7514141748026	0.427798229604033	-4.09401922121954	4.23959141938155e-05	0.00470846148737247	0.297010497033418	3048.74731823176	716.385403749917
ASB1	935.343059551706	-1.23251405751796	0.30261726837958	-4.07284773971321	4.64417866404557e-05	0.00488093003936828	0.42557518696043	1992.29626540662	793.782939731201
RRN3P1	232.872433465148	-1.96104200464524	0.486770095168645	-4.02868217277364	5.60903875223593e-05	0.00565434252677322	0.256842881652275	726.407114358324	143.257958725026
TRMT5	201.204504806284	-1.56196604517873	0.387996911415996	-4.02571772924257	5.68017943028151e-05	0.00568234743769764	0.338689215561456	468.01424468395	130.131189034582
ME3	128.669169962914	-2.11636207292977	0.526499995249551	-4.01968108646736	5.82769738966004e-05	0.00578575562814355	0.23062773529608	281.414535880834	64.6625225823236
CD276	161.701811720118	-2.29951876639423	0.573025140398833	-4.01294568820094	5.9965714179249e-05	0.00590865176179743	0.203130845275583	512.707227167412	88.0123203411703
RASAL1	62.4024282023887	-4.46700489173651	1.1165896730486	-4.00057872605998	6.31877607498172e-05	0.00610405401121342	0.0452165618676974	335.934496574846	4.67804129379385
HMGCL	611.340962198205	-1.67300183375564	0.41825189215607	-3.9999862884813	6.33461537981705e-05	0.00610405401121342	0.313600152524585	924.01370893013	283.763557927584
TMEM51	548.640720784588	-1.83066342842497	0.458463531464368	-3.99304045531754	6.52314338755367e-05	0.00619462276042687	0.281135310374135	1106.2357085092	486.425831043722
SHD	23.6392467713814	-6.57007123561926	1.65138379171575	-3.97852471883176	6.93442029255309e-05	0.00644507644921335	0.0105247426286512	53.0653538972597	0.19377072285781
NARFL	615.285918769594	-1.68313715907874	0.426576048324735	-3.94569072897743	7.95702642269397e-05	0.00709366199111595	0.31140474679081	1064.40205307481	286.992287731862
FCRLA	20.4830676059756	-6.5566811976337	1.67444606273281	-3.91573150283072	9.01305110842232e-05	0.00747569840353636	0.0106228802923614	64.3129563639234	1.02418228130511
MINPP1	180.565797775615	-1.64781676750534	0.419941929531402	-3.92391578841408	8.71211998259187e-05	0.00747569840353636	0.319122720480637	365.612113901828	95.3665043083533
MRTO4	617.763276212074	-1.45531096692452	0.37270467603383	-3.90472956339411	9.43308119348038e-05	0.00772628306503502	0.364676473088733	824.649967059329	282.093779625363
SQSTM1	14649.444619996	-1.2330489176973	0.316319765853034	-3.89810897327923	9.69467905323904e-05	0.00779440300568697	0.425417439809833	29163.9302517005	12035.7153122662
LINC00116	189.066538898128	-1.69453462635386	0.435007139036529	-3.89541796970731	9.80295356902304e-05	0.00781083751495747	0.308954303350269	223.877667598361	71.8433287274066
TIMM8A	152.172347124876	-1.53974292405806	0.396467060915291	-3.88365913804637	0.000102896132230016	0.00802651079091883	0.343946737447531	242.643167403562	83.2863667187506
C9orf40	57.6674371392055	-1.91190232287134	0.495755902433925	-3.85653970731324	0.000115003424171714	0.00871167557092669	0.265741909937296	123.290899104773	36.4518706958507
BET1	158.195229328711	-1.65226890365122	0.435917692365296	-3.79032311050736	0.000150451445135249	0.0106003558521367	0.318139430345137	234.475803441481	62.8226706856362
H2AFX	706.621778143056	-1.35509057254407	0.358977829897372	-3.77485866726499	0.000160098406846918	0.0110745430178658	0.390910279406102	823.438039863828	304.912656707074
SLAMF9	22.6685305221357	-4.23904499318245	1.12629589600586	-3.76370455420749	0.000167414663237006	0.0114012692018105	0.052956625605521	35.8162212386258	1.52561907231015
PLIN2	7139.23074881477	-1.25900463304018	0.33457757042565	-3.76296782667909	0.000167908810068632	0.0114012692018105	0.41783213764153	19250.5061309629	7526.06815333674
C1QC	447.921065107574	-1.91893946875482	0.510788842891233	-3.7568155519862	0.000172089238633332	0.0114478653415727	0.26444883616804	544.444121696662	130.674759944169
PQLC2	571.292885035755	-1.1589598156045	0.308716662995333	-3.75412134984766	0.000173950581790416	0.0114553888158965	0.447835308742241	974.869033112994	428.641116269056
ZNF57	63.1115322784363	-2.35950560308551	0.632492893477336	-3.73048555551883	0.000191111100477793	0.012398569167136	0.19485790929803	146.508544138412	33.0470220663216
HRH1	22.5997201949049	-4.13656067169849	1.11290905208836	-3.71689013036266	0.000201690099211399	0.0128720657912578	0.0568553266387404	103.579171587519	5.70222357509896
BCAR3	49.5744828414214	-2.84801503812525	0.766937304910222	-3.71349133741596	0.000204419465208901	0.0128720657912578	0.138887143365575	180.472992267373	18.6479983006872
TPRA1	945.958949069503	-1.44577720621794	0.389282280645085	-3.71395585697382	0.000204044401378562	0.0128720657912578	0.367094344600648	1850.72563352275	623.371643026387
TNFAIP8L2	646.44760189766	-1.74283385048755	0.474804396189279	-3.67063545425299	0.000241948209243095	0.0142185259288375	0.298782208804474	720.210001607359	209.163398085695
SERPINE1	182.567818268393	-2.04486016406343	0.559228039171911	-3.65657660351116	0.000255606050398667	0.0147191340400129	0.242345942932787	681.413519283868	154.53226971217
CDC16	1538.68164312611	-1.04124749792494	0.284637161736678	-3.65815725385927	0.000254035171667296	0.0147191340400129	0.485907128262869	2385.536880384	1079.76831186871
TRAPPC6B	420.406424935558	-1.79963500058934	0.4938515593832	-3.6440808303552	0.000268349083249045	0.0153568329082041	0.287247252627109	750.799567921987	189.162879512758
PLXNA1	761.772569614209	-1.85627098703267	0.509654408216251	-3.64221511107785	0.000270302048361749	0.0154013406251336	0.276189238626294	2646.37901981507	288.592017699795
CLN8	1977.18401090414	-1.10912748161454	0.30467395671399	-3.64037508678735	0.000272241158991838	0.0154446770068746	0.463574308349408	4551.31765315706	2225.36223383935
LINC00900	114.334359441276	-1.90327759822084	0.524286848576565	-3.63022189739877	0.000283177668765635	0.0158945828693558	0.267335327314353	335.53073628159	77.4397693812765
TEFM	124.529979059374	-1.49121912530679	0.411835644133445	-3.62090835640152	0.000293570496606332	0.0161595600456088	0.355711833526354	193.054410441211	60.4042893225658
WDR75	744.488282389244	-1.09978600141143	0.303683223019164	-3.62149081031725	0.000292910212006476	0.0161595600456088	0.466585700467583	1421.24273690703	637.910581478423
CCRL2	548.446640931846	-2.01347487296	0.557434758139362	-3.6120368232521	0.000303801413133774	0.0165199897058842	0.247675853192934	1769.83026517127	205.141960948577
GEMIN6	129.145482534999	-1.48890752355419	0.413044573922382	-3.60471391601911	0.000312496966538769	0.016657310447639	0.356282240421233	177.277678164412	63.0823616623829
STX4	1974.72465122859	-1.1678498424292	0.32403028660513	-3.60413791767671	0.000313190726331076	0.016657310447639	0.445084189155161	3620.14928100532	1539.31744411681
VEGFB	511.008932937082	-1.30635877412673	0.363962921146608	-3.58926335136353	0.000331613710593295	0.0173831907093005	0.404340109054663	1300.68730450216	484.54526913908
C12orf65	95.2625343126674	-1.55601284467941	0.433824386310043	-3.58673438788056	0.000334845088602778	0.0173996813229987	0.340089685183391	158.949250780884	56.8803394246257
C15orf48	322.325001170087	-2.32351749955464	0.656090213339887	-3.54146038503846	0.000397918606269135	0.0193855886065317	0.199779783055048	1629.10240003623	129.728853157522
TBRG4	1092.88974255624	-1.16436163014423	0.328398827709574	-3.54557182272877	0.000391762209618944	0.0193855886065317	0.446161635542655	1470.14512844853	648.161108339392
SIGLEC6	26.8395006579083	-7.65013925006573	2.16392402750014	-3.535308611968	0.000407299171370461	0.0196237339735658	0.00497827192053482	17.8789289350545	0
C1orf216	543.405602731886	-1.42125660957261	0.403042124780598	-3.52632273945632	0.000421373133878631	0.0199353607201425	0.373386944706879	922.002923824257	334.025240602098
NUPR1	41.253829962037	-3.58210018023548	1.01753855790347	-3.52035817455017	0.000430964400613285	0.0201286372171822	0.0834988315686134	219.160559787716	7.08940059156736
TM2D2	763.798265180325	-1.19237057776487	0.338744919054684	-3.51996594101647	0.000431602217323786	0.0201286372171822	0.437583250617806	1277.59498655827	567.166917550294
VWCE	25.3273373522847	-3.28522177009913	0.935052891865382	-3.51340742184678	0.000442398550247991	0.0203900464695458	0.102576931833222	66.6464457635886	5.81169981665228
AVPI1	359.568036012915	-1.90017215095469	0.540650538006333	-3.51460327397738	0.000440411389577339	0.0203900464695458	0.267911394945229	836.885519001195	208.747236064108
EIF5B	2556.69144979319	-1.60262963206068	0.456953987221058	-3.50720133072256	0.000452846386903987	0.0204591192637798	0.329276251297541	3395.18582371077	1104.13870080881
PP7080	275.080642631021	-1.54888460091299	0.441737223493334	-3.50634838663616	0.000454300168314377	0.0204591192637798	0.341774199915411	727.20549542697	173.62402646793
VSIG4	2530.87011397794	-1.52267482653906	0.434072930576266	-3.50787786862819	0.000451696365770351	0.0204591192637798	0.348040034929003	4476.21123887149	1206.5483018107
CD72	210.989635521384	-2.08177331937328	0.595114758751897	-3.49810400222518	0.00046857836924454	0.0208663230290489	0.236223873546042	318.627325273164	85.3593407546879
TFAP4	295.535371106505	-1.39926666893962	0.400182288358678	-3.49657321087003	0.000471275156571949	0.0208663230290489	0.379121802680382	376.246943226692	147.573844591321
BYSL	215.790521197458	-1.49191114573302	0.426921582837359	-3.49457887750168	0.000474810285210126	0.0209508039989182	0.355541249432615	364.497582092557	126.489252744332
MS4A4A	874.408137236578	-2.32914260700577	0.669103499692091	-3.48099002333361	0.000499564098493399	0.0215955286812407	0.19900235280873	1705.73724075195	185.25238606735
SLC38A6	478.505104165474	-1.81410802342124	0.521258830716007	-3.48024420215455	0.000500956941556442	0.0215955286812407	0.284380012896149	1394.22821569694	258.933031673061
WDR89	137.575069869186	-1.68095205408239	0.482784936960335	-3.481782312153	0.000498088431465316	0.0215955286812407	0.311876757586712	260.653065130687	73.9368246432534
TCL1A	24.1954945011935	-8.01403080380572	2.3039260703376	-3.47842359482977	0.000504372200829258	0.0216714678421883	0.0038684442452443	129.72824988892	0
LINC00263	45.9061328638914	-2.67753896526909	0.770786196192879	-3.473776487558	0.000513188331593928	0.021795783252158	0.156307730310729	36.1524922619434	5.04427404021446
SOWAHC	209.792038276955	-1.93139992060288	0.556049834935781	-3.47342953680751	0.000513852269001404	0.021795783252158	0.262174646001612	750.273121201457	111.940891796606
TPM2	225.523627711917	-2.26675950452269	0.653859634337731	-3.46673717948441	0.00052681672491468	0.0221991420578999	0.20779610186434	470.527160487641	67.6454782880975
ST18	31.3617980530149	-4.40721529164136	1.27696592912925	-3.45131783950304	0.000557856189776292	0.0230621620410672	0.0471298437419039	60.6791817090268	1.92381486767328
RARS	849.120408795572	-1.3501978238706	0.391502618950868	-3.4487580887423	0.000563170992109085	0.0231039885988401	0.392238261135324	1983.12827477131	650.764099341535
COMMD3	702.85840155467	-1.11975005147997	0.326651649800531	-3.42796386353395	0.000608126402094857	0.0245215276906249	0.460173543984747	1208.4613742486	485.461699375235
WDR34	167.543977939215	-1.8614344983068	0.544027082203421	-3.42158425416546	0.000622574319956943	0.0248980797019163	0.275202503952873	183.834906081281	43.8547783283834
MTERFD1	239.529337940751	-1.16681868814209	0.341042764844077	-3.42132661478847	0.000623164451906031	0.0248980797019163	0.445402423093286	370.683702520895	163.181384622585
LTK	31.8126989849412	-3.72320124736142	1.09036757408899	-3.41462946609741	0.000638688321526844	0.0253636680412403	0.0757189781939028	31.1196479933971	2.59005656724771
KIFC3	449.509919660508	-2.49755943866122	0.732925340153409	-3.40765873661628	0.000655227851957311	0.0258637379515077	0.17707599589979	1564.59156515525	93.837279195832
ORAOV1	545.822351863009	-1.08607791060502	0.318673660816572	-3.40811947815847	0.000654122468940031	0.0258637379515077	0.471040198438535	769.183006471832	359.751234843955
C17orf75	124.789483626348	-1.40245969915658	0.412739538306387	-3.3979291271957	0.000678980075182896	0.026640820015784	0.378283643048944	187.089168666609	71.9305314364509
TPSAB1	56.1251865270984	-4.0316915211961	1.18830148728681	-3.39281871169029	0.000691774046511034	0.0269011836187748	0.0611420391578555	47.8905198309676	1.50107236175783
NQO1	175.063501003008	-2.29013799633544	0.674904071126231	-3.39327927376972	0.000690611903571987	0.0269011836187748	0.204455957129747	499.617858648777	44.9920691355924
LAT	548.955605980956	-2.08700484199813	0.615040423223754	-3.39328077178899	0.000690608126560742	0.0269011836187748	0.235368826185038	1072.14369816047	165.016485905217
ACAT1	642.31031049538	-1.11735387390865	0.329905711038577	-3.38688854579422	0.000706900992785403	0.0273796086300508	0.460938483008521	849.065819600758	369.876191321202
DAB2	1845.60484262997	-2.00150139500849	0.59189191005673	-3.38153193345159	0.000720828540097374	0.0276212222747839	0.249739963402655	8528.44798117378	617.598681852223
ID3	228.707296004128	-2.40034619169626	0.710955616488728	-3.37622509201222	0.000734877705241461	0.0279147023976503	0.189419112009099	749.627394346336	80.0287093456212
EGR2	725.156711369248	-2.78947615058978	0.827304750509634	-3.37176372899033	0.000746884920329691	0.0280273746166953	0.144638532391326	2934.91056848097	176.548537567378
HSPB1	781.526507932765	-1.85615440164121	0.55031096659787	-3.37291915717456	0.000743757863986804	0.0280273746166953	0.276211558611228	1369.55661172692	312.454199864176
MRPL27	375.126991096257	-1.35987173019108	0.404097658698979	-3.36520566481203	0.00076486623878934	0.0284760569867452	0.389616929075559	459.603337838482	179.188416792744
OSGIN1	127.017286191452	-1.97011387073051	0.586462085940926	-3.35932009580745	0.000781345066446862	0.0287312319195023	0.255232885310476	323.140316193039	61.5198771573866
MOCS3	123.378202936868	-1.53496460225855	0.456931005990924	-3.35929184523109	0.000781424953155131	0.0287312319195023	0.345087805266078	255.872984350938	74.0985433102544
ERMARD	373.541225309911	-1.24344632188892	0.370597830936627	-3.35524446742256	0.000792948764160455	0.0289459430482528	0.422362507072577	729.429281840236	259.166115566874
TTC8	90.0013949305884	-1.63739967244023	0.489023149116146	-3.34830707994016	0.000813068662469083	0.0293533466161359	0.321435310711198	156.028871084748	48.5477413058719
IGJ	1051.2880763102	-5.14773432471364	1.54236413263046	-3.33756096618657	0.000845171779252252	0.0297598013592221	0.0282083418796386	347.688597060305	13.5113783910815
USP11	502.497470273182	-1.22257011743646	0.366291690678894	-3.33769547207179	0.000844762789204003	0.0297598013592221	0.428518644871858	624.685443537703	250.956352009093
NCOA5	738.269016067635	-1.15730114999686	0.346649711370614	-3.33853198787047	0.000842223326022391	0.0297598013592221	0.448350480813027	1203.51247116896	476.441320355504
CD27-AS1	307.474813376031	-1.11789552678682	0.335067879416573	-3.33632554911954	0.000848936892868066	0.0297598013592221	0.460765458366221	377.401109573582	162.876588536741
SOCS2	67.6299672766973	-2.99460379132715	0.901767345046137	-3.32081640323086	0.000897545590401895	0.0303786557844744	0.12546842134112	100.222950852175	9.12332675049048
SPAG16	20.2389823273376	-4.57761919560139	1.38014919810744	-3.3167567693975	0.000910688617786276	0.0306801396814631	0.0418792903021565	12.6290053442038	0.556765458021103
OTOA	44.9712756512951	-2.66907343219597	0.805530192930657	-3.31343685887853	0.000921569125454147	0.0309670856130169	0.157227618497027	133.316075925108	17.5918529704395
MORC2-AS1	178.501142174464	-1.72055825764199	0.519980401961684	-3.3088905873202	0.00093666433380615	0.0313548470961188	0.303431284214088	331.492610276849	91.2540284346164
RAB13	2084.8424741683	-1.21919652313573	0.368693565328303	-3.30680173940681	0.000943676560457814	0.0314672857092533	0.429521864253053	2680.65524570363	1043.91529508208
ELMO3	178.532351410668	-1.98051522568157	0.60144396141658	-3.29293392690628	0.000991477716150961	0.0324535240638769	0.253399357975899	241.826357709899	57.6640442642643
ZBTB3	105.363965001336	-2.08139837016903	0.634045897612737	-3.28272508032267	0.00102808875340315	0.0331849830378036	0.236285274924435	259.11239028952	60.8502456768659
DDX56	1366.5151363798	-1.20965080507497	0.369690155021154	-3.27206659048238	0.00106764426521682	0.0342089928989401	0.432373256116247	2565.12746584315	965.486211328887
DLL1	61.4683523548033	-2.75166151437648	0.841908467652382	-3.26836184704181	0.00108171972670879	0.0345754561427285	0.148479790554093	280.433556675207	16.3090980420918
METTL1	137.153975300181	-1.91069392997617	0.585367463072722	-3.26409315602635	0.00109815052383568	0.0347416349952092	0.265964587044202	397.830275487031	70.3382052908665
TIMM21	182.862883744062	-1.54195801847254	0.472475623022222	-3.26357158621074	0.001100173866693	0.0347416349952092	0.343419051492592	330.646204640955	90.3292768507741
TPSB2	40.002205436381	-7.42422062075332	2.28023830850875	-3.25589680387779	0.00113034826938298	0.0348684108334236	0.0058221970345352	49.9633950187042	0
FZD4	23.3479071004488	-3.5284708021077	1.08231529250893	-3.26011359770064	0.00111367599393279	0.0348684108334236	0.0866611503759206	96.866961027353	6.53832433667539
PXDC1	188.403826272361	-1.8919844102266	0.580885263123056	-3.25707076825221	0.00112568364399259	0.0348684108334236	0.269436197774755	492.62324883889	144.464903078685
KIAA0020	430.634806139074	-1.12689481873131	0.346120826425104	-3.25578449112813	0.00113079546769974	0.0348684108334236	0.457900225711728	599.392947920283	246.23742045197
NCS1	27.8411059326716	-4.66508372247875	1.43359876982098	-3.25410695145987	0.00113749446235655	0.0349926406788324	0.0394157565844149	140.139385743721	3.43554157907861
SNORD104	115.152701685861	-2.20853861715113	0.679953875648149	-3.24807122401633	0.00116190182192871	0.0352615829629003	0.216353352731653	197.839105687721	36.8239444150894
DFNA5	483.076852330111	-3.73740899502196	1.15221358257506	-3.24367725875033	0.00117997364286898	0.0355484013558575	0.0749769528878779	2622.21185555386	26.6706571732504
PALD1	109.556214898909	-2.14139078627841	0.660633124215189	-3.24142206587403	0.00118934949337365	0.0357486814464719	0.226661177658474	90.6638254186598	18.4675738959519
ABCD3	735.140815321593	-1.17206912122765	0.361995732461036	-3.23779817308705	0.00120455991859244	0.0360405427697578	0.443784405889036	1423.33187245263	607.19471354879
SPRN	106.566478568627	-2.36550929003404	0.733500090533776	-3.22496114255777	0.00125989767947127	0.0371032788527437	0.194048704951835	118.875396028952	26.9537137680706
PTGFRN	380.176734042388	-2.1748468441843	0.675665389185081	-3.21882233276353	0.00128718211329363	0.0374900843764406	0.221465389187514	947.502986280804	95.7754662508155
ARL2	400.603646147041	-1.44927407255142	0.450621954174118	-3.21616392438666	0.00129916600335769	0.0376671913141649	0.366205643000211	325.403050541422	111.863099581955
UAP1L1	1657.47363882908	-1.2443744140555	0.387042815541074	-3.21508206350738	0.00130407235861981	0.0377259784982619	0.422090886761068	3972.64880394997	1599.36547829387
ENDOV	166.604029833806	-1.18573926733637	0.369389741061167	-3.20999512311854	0.00132737224341864	0.0380639239606154	0.439599220334595	264.518384352625	111.106087378562
CD22	361.306187849483	-2.56055207508637	0.79853977576446	-3.20654293348769	0.00134340256723831	0.0381893506370024	0.169510661993561	1023.72616170213	45.9642235239135
LYPLAL1	342.09067954892	-1.13456243502889	0.353784896172128	-3.20692728068552	0.00134160904756696	0.0381893506370024	0.455473039421595	537.54824650663	243.273767288191
CYP2S1	686.293099211801	-1.44868923244954	0.452605554497821	-3.20077652174841	0.00137057787994802	0.038543826430727	0.366354125635733	484.632360071647	149.051193580547
ZNF555	137.567599665444	-1.81011978763162	0.567018741673628	-3.19234560446594	0.00141122367913279	0.0392063736127286	0.285167250416371	258.843761774884	73.6619974503484
CATSPER2	52.878697640055	-2.11818655007634	0.664568517648792	-3.18731100529765	0.00143602272608139	0.0397026958339591	0.230336260611548	90.1508652750748	19.4792856854342
MZB1	388.771600474175	-6.47593056616052	2.03247015211699	-3.1862364913036	0.00144136723341094	0.0397645684826787	0.0112344198385543	78.4108631990483	0.705861863510363
MYBL2	121.171972422132	-3.44339587881339	1.08113223952912	-3.18499046917066	0.00144758775698316	0.0397645684826787	0.0919251936717988	67.0330476047324	6.39301198522571
PTRH2	250.713148827436	-1.4770739382614	0.463842605369074	-3.18442920327707	0.00145039784316829	0.0397645684826787	0.359216633776776	465.876361707268	169.460958298389
CTU1	265.513921595054	-1.26317850774503	0.396572242948048	-3.18524185746027	0.00144633076079273	0.0397645684826787	0.416625050481141	430.149181713919	168.421486304436
IL21R	78.4243476772705	-1.75375433169812	0.551688535385909	-3.17888485841266	0.00147842806684747	0.0401134571760582	0.296529114803808	137.812911484825	28.3105658639433
THOC3	122.492801998331	-1.43016058921951	0.450723268328842	-3.17303474152145	0.00150854471762668	0.0407618113907168	0.371089583647565	125.856587528997	40.5155184424245
CCL4	129.079026190469	-2.20564681498199	0.696186364980536	-3.1681844487771	0.0015339416720031	0.0411932492040995	0.216787455946539	374.402822777337	65.0444375876848
TRIP10	367.642148081176	-1.41570446838178	0.448537500169828	-3.15626779889253	0.00159802067340024	0.0421369435108856	0.374826674660453	598.051355886147	228.204515237776
TNFRSF11A	71.8895339269798	-1.94022253196137	0.615192614352715	-3.15384561955902	0.00161134301415521	0.042402912049205	0.260576243901729	73.1323130682936	18.1687460352769
ZNF785	160.45831698792	-1.22677470218924	0.389135371943731	-3.15256538119756	0.00161842573655635	0.042503946448038	0.427271589907405	239.132592045554	100.045445945785
COQ3	27.962038470926	-2.09207411593868	0.663883650807619	-3.15126620966438	0.00162564248677302	0.0425230434913381	0.234543249565741	42.2619327608697	9.0567086841304
ANKRD46	80.7309836347266	-1.72909991626498	0.549265838103409	-3.14802013217405	0.0016438037173152	0.0427421581655073	0.30164008861647	145.550834067717	39.6862252136813
RHPN1	339.735819769478	-1.78886502821073	0.57026601954139	-3.13689570640969	0.00170746852952632	0.0436105706214019	0.28939962785447	224.773123118573	50.8687226461184
TMEM138	972.273403987984	-1.30084084146255	0.415112838807111	-3.13370418800033	0.00172614774788871	0.0438394694497704	0.405889565873999	2044.76029923038	839.642962606662
CLIC2	417.523118876324	-1.62645780535893	0.519974332859955	-3.12795786748379	0.00176025412279664	0.0445150538836422	0.323882448567954	380.859309187726	117.450284964722
MT1G	50.6658484340194	-2.03557699192284	0.65288402844199	-3.11782323237473	0.00182192041510762	0.0457399751723858	0.243910371091478	91.1853155880197	31.0070386753155
ZNF444	437.495941362557	-1.29020093670003	0.414086675866562	-3.11577505844645	0.00183462160425368	0.0457956497595132	0.408894075074612	509.339778098106	214.344477780206
ZC3HC1	215.45960869634	-1.16766675513625	0.375004451240186	-3.11374105367185	0.00184731539806161	0.0458505081280255	0.445140676789757	363.039908700961	168.257291928224
ADA	1103.36654458774	-1.00245855643798	0.321912110531418	-3.11407531323722	0.00184522382920529	0.0458505081280255	0.499148654880674	1384.70054986764	758.728936405357
CCR5	1170.73173899722	-1.67896677374949	0.539848741991893	-3.11006888254396	0.00187043719158711	0.0459888919244823	0.312306223955806	3356.08366547052	795.656585244416
PTPRO	346.438591088479	-1.01282844964899	0.325641367447598	-3.11025732875283	0.00186924420012027	0.0459888919244823	0.495573706620698	497.607293270666	255.00044098217
UST	49.7933009676638	-2.28346198694275	0.735213758531805	-3.10584773536167	0.00189734387918764	0.0464720349093522	0.205404260722632	86.5541307719479	13.8530644269498
C22orf29	351.75771365263	-1.32045724201034	0.425754944816855	-3.10144898629035	0.00192576050843597	0.046822062083587	0.400408014963752	584.337332792548	227.477583724772
INF2	1917.9524648421	-1.17008379232949	0.377872623479268	-3.09650321199755	0.0019581774053758	0.047086082380642	0.444395529156103	2831.08443994705	1233.89034660017
C14orf169	286.955685973033	-1.84408791409573	0.596429536012787	-3.09187892743158	0.0019889395249279	0.0474400161769562	0.278531439203841	742.740636261535	150.283649477973
CKS2	328.188339260246	-1.83049403029315	0.592126617902041	-3.09138953553339	0.00199222092839906	0.0474400161769562	0.281168322612388	520.77953086441	98.3711230142781
CMKLR1	640.777329435506	-1.92260137969312	0.624355662107812	-3.07933682094347	0.00207461985690103	0.0486366605092808	0.263778451855838	1025.2149991236	173.889769496356
CEMP1	193.783246991108	-1.51441672891704	0.491763088660066	-3.07956567672343	0.00207302658342109	0.0486366605092808	0.350037955587845	431.633952160695	148.987293726802

## Sheet: C - Up at T2, Stable disease
Gene	baseMean	log2FoldChange	lfcSE	stat	pvalue	padj	FoldChange	MeanT1	MeanT2
SIGLEC6	26.8395006579083	5.32506645047638	1.06876377911907	4.98245407873531	6.27828931195712e-07	0.000457094341295545	40.0871084040736	3.22022754453628	127.296928708802
LOC642846	76.020784857616	2.53793431289639	0.545271379296322	4.65444255697341	3.24858384890971e-06	0.0018757589412506	5.80756869016916	30.5689971900271	150.893358725594
SASH1	882.192334480593	1.96518405048212	0.430322735808723	4.56676788594233	4.95301941601255e-06	0.00270455497695185	3.90462514026384	88.3982570959049	321.462353237327
MIR142	294.027925128887	3.41864952249623	0.75168027915696	4.54801012783039	5.41555300185695e-06	0.00272964700343597	10.69340587192	35.8174462868624	288.20459994719
NIPAL2	436.607018804286	1.39261590152426	0.330506448492911	4.21358163471394	2.51352679934549e-05	0.00866836018563755	2.62554314164813	294.045154291229	757.011696164629
SNORD2	50.6043933983248	3.63367335428754	0.883067098694766	4.11483267767349	3.87460372073412e-05	0.0123845565268831	12.4120830863808	12.4949181294624	104.333010269941
LAMP5	104.401763292916	4.15005418321936	1.08595304017374	3.8215779409351	0.000132600490989074	0.0327873478190908	17.7537783182535	11.2123776738354	160.126449086715
EMR4P	225.067237964949	3.39257461144208	0.89695254854971	3.78233454704774	0.000155364359581567	0.0369521152227741	10.5018719976221	149.825079709954	317.805673770929
SNORA52	38.7620506995403	3.08993517404485	0.819501596491924	3.7705053745741	0.000162917293658406	0.0369521152227741	8.51457885755739	10.5903470490976	84.2971668194106
GRAMD3	73.6108051383554	2.02533625779014	0.537213622617641	3.77007613455785	0.000163197754491213	0.0369521152227741	4.07086747992075	28.4572418328415	130.2021411014
SEL1L3	538.617697450138	1.61327603816278	0.434130617535168	3.71610748701014	0.000202315541874248	0.0441890862710336	3.059457881368	403.747070090818	1161.36210992117
RECQL4	250.705745490594	1.72462634001107	0.468444775501509	3.68160011639518	0.000231774740842176	0.0489904512699469	3.30494517643534	176.011972029842	842.077998496475

## Sheet: D - Down at T2, Stable Disease
Gene	baseMean	log2FoldChange	lfcSE	stat	pvalue	padj	FoldChange	MeanT1	MeanT2
HCAR2	464.325149481435	-5.07367943620838	0.653487342258407	-7.76400567863195	8.22882117204949e-15	1.07838701459709e-10	0.029694109200228	1631.57587887107	44.6065192915161
HSPA1B	3070.95813039707	-4.90177801816382	0.651221260717831	-7.52705464923037	5.18976532524595e-14	2.26706248624494e-10	0.0334516685071046	16058.2579189594	303.057057003142
HCAR3	1201.82172855946	-4.80705708151225	0.635152849899666	-7.56834686685513	3.78003559209712e-14	2.26706248624494e-10	0.0357216595944996	4393.75656383156	156.979570697447
IER3	5676.88715538134	-3.56131483943811	0.499700376939929	-7.12690044631731	1.02654282522083e-12	3.36321093112974e-09	0.0847105320224747	10235.8670977885	535.545212202184
CCL3	2951.38013503182	-4.34817721724465	0.627036244310285	-6.93449103891509	4.07686246675859e-12	1.06854565253743e-08	0.0490985007776402	10022.0292763892	449.876222276153
DNAJB1	6108.17375395902	-2.51032754731392	0.394764825309063	-6.35904565546987	2.03011066412472e-10	4.43410004222574e-07	0.175515756109806	16182.5859020609	2377.42683499785
G0S2	9044.44108552278	-4.29592375141326	0.704665289976238	-6.09640323217583	1.08481567213712e-09	2.03092991190814e-06	0.0509094132592821	24796.755170893	515.538236710171
IL8	26361.6895614283	-4.26564313954072	0.703549735439875	-6.06302998163129	1.33580752053318e-09	2.18821969457342e-06	0.0519892394510789	44768.9277063627	2539.76100506099
CXCL2	506.630476636645	-4.0870789185145	0.684976666522595	-5.96674181510924	2.42037933149288e-09	3.17190711392142e-06	0.0588391853160957	1151.30990741222	65.3882440224606
JUN	55365.6033484691	-3.26433509642622	0.546498641550689	-5.97318062340224	2.32672044471496e-09	3.17190711392142e-06	0.104072795445335	153455.517833067	22076.7444359014
FOS	112372.134591984	-2.79459277444696	0.490953817156576	-5.69217037690472	1.25434592966924e-08	1.49438212802868e-05	0.144126469790182	257821.677690856	39974.3220078242
TNF	2501.81446541473	-3.04067113685235	0.553631848440715	-5.49222582735493	3.96899422413478e-08	4.33447244227385e-05	0.121525322106257	6347.41665317502	1198.62707474542
OSM	1387.28600809072	-4.49568389199528	0.85698699263696	-5.24591846856625	1.55505664218908e-07	0.000136068219391322	0.0443265874217679	4867.32692404183	149.885991242498
CCL4	129.079026190469	-4.2203137388062	0.804537998555751	-5.24563631100359	1.55743860425015e-07	0.000136068219391322	0.053648671683943	276.914451727408	10.5941750772806
PPP1R15A	43404.1112417954	-2.24364475528217	0.427671123421406	-5.24619183388586	1.55275226406721e-07	0.000136068219391322	0.211152208915099	65539.553816025	15106.2357116003
GDF15	239.476843862732	-2.99806254240277	0.58655132191688	-5.11133882130715	3.19883676373193e-07	0.000262004723679419	0.125167980677886	99.658622526161	11.2943365187937
DUSP1	103966.026691848	-3.07348147517215	0.613820506619045	-5.00713391297572	5.52464921324778e-07	0.000425885458468307	0.118792735962623	278953.849142985	31871.4213728638
RGS1	688.915769705518	-4.32287935637191	0.879578452770088	-4.91471720658653	8.89107033639313e-07	0.000613249877675958	0.0499670426558413	2830.75072418448	111.17997210751
TRIB1	10514.2344015264	-2.19840365816203	0.460144549183037	-4.77763707527382	1.77367135954934e-06	0.00116219815834471	0.21787859012029	23007.7351438721	5043.92582423831
NFKBIA	65674.813401037	-1.83994626997889	0.386961687173828	-4.75485385495635	1.98590022493475e-06	0.00123929630703666	0.279332187440659	107318.110331605	25494.8912316495
C15orf48	322.325001170087	-3.73436949051923	0.802796317256331	-4.65170231881726	3.2920607133738e-06	0.0018757589412506	0.0751350826471904	110.332075550485	8.67891963970306
HES1	257.473093315876	-6.11833362894922	1.34326984573973	-4.55480605654474	5.24339321345447e-06	0.00272964700343597	0.0143945487279514	692.915024767203	3.26958353750342
RGS2	15084.2586834412	-3.54977775603189	0.786609559423756	-4.51275694975324	6.39903382788881e-06	0.00310590141905492	0.0853906692770364	29951.0749740548	2746.3412627996
SGK1	13387.6745882388	-2.70067834940081	0.605938931302507	-4.4570140815932	8.31091458336972e-06	0.00388980484339501	0.1538207087837	24299.8266159487	2947.20921419359
CCRL2	548.446640931846	-2.60371264162594	0.586197949422221	-4.44169523996504	8.92529117900648e-06	0.00403330830692689	0.164514580650517	910.723434371172	130.08406143673
PTX3	1685.97406255055	-2.16510106330993	0.493678221441345	-4.38565237289321	1.15638675030798e-05	0.00505148278759536	0.22296651011408	2410.06698417926	527.302090962103
PLCL1	330.454636177128	-3.77665219846584	0.866341542531736	-4.35931097962729	1.30472593721775e-05	0.00551562367975438	0.0729649694670953	110.99155028511	8.97733136463961
SOCS3	5188.31476382435	-2.85701365183877	0.659354713271792	-4.33304501254255	1.47061027264238e-05	0.00584010534029647	0.138023549809132	11443.7221574247	1259.85638755598
MAFB	25155.836355692	-2.56767643431325	0.5921641493892	-4.33608896614516	1.45040259355573e-05	0.00584010534029647	0.16867564289489	40847.6696000562	5662.37323443708
LOC284454	1714.9926518472	-2.35611419889689	0.550284289573326	-4.28163086524558	1.85528563413371e-05	0.00715103477509478	0.195316508831918	2418.42118758673	484.226686950193
ATF3	3970.5157462285	-2.98274698443258	0.700001429977192	-4.2610584160232	2.03461038744737e-05	0.00761816260785651	0.126503834049378	10049.0944815259	912.846168854224
ZFP36	79138.6942880026	-3.04846811033081	0.721692878894436	-4.22405180857649	2.39948851657904e-05	0.00866836018563755	0.120870316124786	218206.492323843	18855.1318729747
BCL10	1332.82728930247	-1.73778060467116	0.412411116835668	-4.21370941211463	2.51210451504825e-05	0.00866836018563755	0.299830571191466	1446.32223308361	457.727789115176
SERTAD1	1488.66605601571	-2.15355618162091	0.519691487983702	-4.14391274711132	3.41429695255042e-05	0.0114729132213265	0.224757913623326	2899.68067066658	600.16823250836
C11orf96	76.8254324788064	-5.97548379399713	1.44452657014711	-4.13663820208484	3.52431126529203e-05	0.011546524782913	0.0158927898002018	140.616429271855	3.5258678960008
CHMP1B	5137.22690867524	-1.41086964036179	0.344754166594654	-4.09239329664324	4.2694372076281e-05	0.0133216606204681	0.37608491874934	7851.65918647186	2925.50023483651
ZNF830	319.165756749377	-1.93474995099773	0.473996644168998	-4.08177984970695	4.46921211455845e-05	0.0136207034328578	0.261566565935859	435.488101266355	110.828347174532
KMT2E-AS1	341.308510274478	-1.74405970299961	0.430965908706237	-4.04686233357828	5.19087487585003e-05	0.0151169811662255	0.298528442520679	636.378764619434	197.859065137375
PLAUR	9399.90665365233	-1.55035621615849	0.382839046552693	-4.04962928969447	5.12988305404165e-05	0.0151169811662255	0.341425752270659	14101.0608893718	3736.34695536743
EREG	1156.32791884264	-3.07051306582998	0.76023808802228	-4.038883494798	5.37062307891127e-05	0.0153004381411157	0.119037408937472	463.597404082874	55.3479770827618
IL1B	4278.31511418636	-3.67165533062735	0.927412284593855	-3.95903245150057	7.52540121494091e-05	0.0209830601961278	0.0784732449923161	10607.0341737436	515.934240241072
SIAH1	365.628101295375	-1.65189072039726	0.420663111972848	-3.92687324697936	8.60573029933077e-05	0.023495436577652	0.318222837283149	343.672105564757	99.9798108872572
MED26	1044.46301231373	-1.9368057306017	0.495585277427606	-3.90811797447843	9.30178855572908e-05	0.0248775385760877	0.261194110038	1210.61044838827	273.748592173154
GPR84	479.666929040501	-2.35170270977593	0.60308792633815	-3.89943589826956	9.64170585303448e-05	0.0252709110408034	0.195914663905789	980.951497551765	177.011178354863
MID1IP1	7663.17218309428	-1.7373210935959	0.452094098418672	-3.84283072854231	0.000121623355574288	0.0312524328392361	0.299926085078973	9347.79133573892	2603.71489338073
BAG4	2063.95781974797	-1.64972501781048	0.430173970543419	-3.83501822698956	0.000125554983233076	0.0316422702936434	0.318700896429245	2422.74345724349	685.976380818925
PLIN2	7139.23074881477	-1.28702500625606	0.339151612242587	-3.79483676266733	0.000147740626639986	0.0358544613355003	0.409795200770475	6919.98724757641	2552.84356994215
GPR183	1734.06609866954	-3.06717248255448	0.8141781111947	-3.76720086229512	0.000165088172131067	0.0369521152227741	0.119313361310798	1871.03427564787	220.480509170338
PHLDA2	380.599567948379	-3.0142195483432	0.800529830882078	-3.76528073291402	0.000166362060140685	0.0369521152227741	0.123774021712492	679.194555217064	98.9910313741975
NIPAL4	39.5945193955997	-3.65473614831693	0.991469576180936	-3.68618083309696	0.000227644623275516	0.048906275213535	0.0793989562011738	22.4374822972772	1.6002723233628
HIST1H3D	46.050543640768	-2.82164932100193	0.767350510112398	-3.67713226721987	0.000235870752327148	0.0490648604642424	0.141448685914838	179.277563082385	22.7076675603813
