# Supplementary material for: Mutation allele burden remains unchanged in chronic myelomonocytic leukaemia responding to hypomethylating agents
Source: Nat Commun. 2016 Feb 24;7:10767. doi: 10.1038/ncomms10767 (PMC4770084; doi:10.1038/ncomms10767)
Supplement: Supplementary Data 5 — Effect of time on genome methylation. [file ncomms10767-s6.xls]

## Sheet: Responders T2 vs T1
Supplementary Data file 5: Effect of time on genome methylation.
List of differentially methylated regions (having>=25% difference) between 2 sampling
in three responders (N=35,914) and three non responders / stable disease (N=103)
is provided by separating up and down-methylated regions.
No change was observed in the three studied untreated patients
id	chr	start	end	strand	pvalue	qvalue	meth.diff
chr1.843238.843262	chr1	843238	843262	*	4.25133550086674e-05	0.00930923742101839	-28.8023222485654
chr1.843288.843312	chr1	843288	843312	*	3.06247042251801e-05	0.00818082170116769	-31.1162419300005
chr1.843313.843337	chr1	843313	843337	*	6.15357004573272e-05	0.010714472969851	-27.2590927856024
chr1.846213.846237	chr1	846213	846237	*	0.000972078247804736	0.0320209917081034	-30.2623663652532
chr1.847538.847562	chr1	847538	847562	*	0.000231889940282778	0.0179419147105454	-43.1465123191983
chr1.848513.848537	chr1	848513	848537	*	0.00053840324072063	0.0250647995286587	-54.4010087708688
chr1.849263.849287	chr1	849263	849287	*	3.64998375124001e-05	0.00874794124018617	-34.0557489187328
chr1.849413.849437	chr1	849413	849437	*	2.80325595216934e-06	0.00321359360469075	-33.9330081232589
chr1.850913.850937	chr1	850913	850937	*	0.000617334162671479	0.026529309418325	-25.3912670178292
chr1.853063.853087	chr1	853063	853087	*	0.00507703380041033	0.0663021450032629	-39.1344572874877
chr1.853613.853637	chr1	853613	853637	*	0.006184680308785	0.0726027207698291	-32.9633817213888
chr1.853763.853787	chr1	853763	853787	*	0.00261458150998786	0.0491536645374524	-29.6714165522569
chr1.864763.864787	chr1	864763	864787	*	5.85831545069646e-05	0.0105104341621146	-61.4266097659172
chr1.864863.864887	chr1	864863	864887	*	0.00341934695571768	0.0554443567829083	-25.7656492364207
chr1.867888.867912	chr1	867888	867912	*	4.15621215305582e-06	0.00381383967666104	-32.6654228940005
chr1.868213.868237	chr1	868213	868237	*	0.0104097961445812	0.0928289067264404	-29.5079661783879
chr1.873163.873187	chr1	873163	873187	*	0.00037831337939912	0.02171948793286	-28.0688886339455
chr1.880063.880087	chr1	880063	880087	*	0.00199106339511613	0.0435410053953881	-32.1648342465842
chr1.881363.881387	chr1	881363	881387	*	0.000256782037783815	0.0186361252038539	-31.9501191900488
chr1.897263.897287	chr1	897263	897287	*	0.000676306804782899	0.0276010555174695	-34.7096165855105
chr1.907988.908012	chr1	907988	908012	*	0.00282025114297965	0.0508535821550548	-28.8187076139217
chr1.909388.909412	chr1	909388	909412	*	0.00153741136050035	0.0389826818597745	-30.9989637987041
chr1.909413.909437	chr1	909413	909437	*	0.00430039783018731	0.0614935877333719	-35.4235443280895
chr1.915763.915787	chr1	915763	915787	*	0.0100301304081999	0.0912236846006102	-26.9471808697437
chr1.916288.916312	chr1	916288	916312	*	0.00709581246976166	0.0773947908592265	-28.8177855099448
chr1.916313.916337	chr1	916313	916337	*	0.000911304611769955	0.0311999876737429	-30.9325886584085
chr1.917438.917462	chr1	917438	917462	*	0.00698961823100412	0.0768398384252022	-29.9847370356107
chr1.917763.917787	chr1	917763	917787	*	0.00814970928501795	0.0826821244985838	-30.52307942723
chr1.917838.917862	chr1	917838	917862	*	0.00543966307096123	0.0684354673089545	-25.1361023721164
chr1.918263.918287	chr1	918263	918287	*	0.000324209857118196	0.0203846588755775	-34.4063850575441
chr1.925663.925687	chr1	925663	925687	*	0.00980236534846504	0.0902154902180098	-26.726497936041
chr1.941788.941812	chr1	941788	941812	*	0.00297838831105202	0.052117355714661	-33.2422620060333
chr1.944338.944362	chr1	944338	944362	*	5.75728525910747e-05	0.0104379035327102	-31.3212561244946
chr1.948213.948237	chr1	948213	948237	*	0.00315962567224188	0.0535366125983961	-26.5019717986084
chr1.948263.948287	chr1	948263	948287	*	0.000718638297224575	0.0282769975165824	-37.8498666955857
chr1.949563.949587	chr1	949563	949587	*	0.00928256637246037	0.0879826343652512	-55.3153399041232
chr1.949588.949612	chr1	949588	949612	*	0.0064089091936392	0.0738535893508398	-55.6728468505758
chr1.950988.951012	chr1	950988	951012	*	0.00147155112352498	0.0382517786913377	-37.2485662700711
chr1.957663.957687	chr1	957663	957687	*	0.000668038002058546	0.0274378197821253	-28.5473015880353
chr1.960713.960737	chr1	960713	960737	*	3.10312897477668e-05	0.00822317088842196	-30.6433229814602
chr1.973113.973137	chr1	973113	973137	*	0.00241052497427241	0.0473704546222656	-30.5335711154023
chr1.980388.980412	chr1	980388	980412	*	7.45622794304843e-05	0.0116037947731434	-34.9831964738409
chr1.981838.981862	chr1	981838	981862	*	0.00142560501851313	0.037741922234432	-25.9126175570323
chr1.983563.983587	chr1	983563	983587	*	0.000171538997427082	0.0159942912485641	-33.4858840075432
chr1.987063.987087	chr1	987063	987087	*	0.0100572868065736	0.0913516886521496	-28.7213133930823
chr1.989888.989912	chr1	989888	989912	*	7.97674145519345e-06	0.00491818539999236	-30.1699280407911
chr1.990088.990112	chr1	990088	990112	*	0.00116376717062976	0.0346513693547663	-33.3898719979268
chr1.990738.990762	chr1	990738	990762	*	0.000365672629485541	0.0214230026126366	-30.7512353627064
chr1.996513.996537	chr1	996513	996537	*	0.00452852771317253	0.062978821039301	-27.7083012215951
chr1.1001663.1001687	chr1	1001663	1001687	*	0.0103288992151522	0.0925008585752748	-26.6489837005408
chr1.1002313.1002337	chr1	1002313	1002337	*	0.000694580910294557	0.0278856721898532	-28.6201710409299
chr1.1005313.1005337	chr1	1005313	1005337	*	0.00806499772710341	0.0822619746032309	-32.5839008023695
chr1.1007213.1007237	chr1	1007213	1007237	*	0.00257947422360475	0.0488764980578476	-39.8928353788647
chr1.1007663.1007687	chr1	1007663	1007687	*	0.0112944564933305	0.0965726861392551	29.6524574036171
chr1.1007813.1007837	chr1	1007813	1007837	*	0.00413763121048191	0.0604646426741892	-34.8396986217526
chr1.1007913.1007937	chr1	1007913	1007937	*	0.00173690072536111	0.0410701229133039	-30.900912592834
chr1.1009313.1009337	chr1	1009313	1009337	*	0.00231016428734581	0.0464776156140206	-28.8571367018282
chr1.1009363.1009387	chr1	1009363	1009387	*	0.00497150167070704	0.0657050624299516	-33.0613299334854
chr1.1017838.1017862	chr1	1017838	1017862	*	0.00624891780736635	0.0729638588366047	-33.9867773399442
chr1.1018563.1018587	chr1	1018563	1018587	*	0.00379006296869739	0.0580644853550206	-25.2475546052497
chr1.1018588.1018612	chr1	1018588	1018612	*	0.000244872068759078	0.0182992710616838	-36.4926193937608
chr1.1018613.1018637	chr1	1018613	1018637	*	0.00340740666926622	0.0553634443258827	-27.0170102229113
chr1.1021613.1021637	chr1	1021613	1021637	*	6.40888766941691e-06	0.00448889436794192	-26.7302874116126
chr1.1021663.1021687	chr1	1021663	1021687	*	1.55680634790319e-05	0.00632247522104689	-27.114241507171
chr1.1055088.1055112	chr1	1055088	1055112	*	0.00371931391141398	0.0575540590119515	-36.8234963828962
chr1.1063888.1063912	chr1	1063888	1063912	*	0.00812300670243112	0.0825491206159734	-25.7979464087608
chr1.1064263.1064287	chr1	1064263	1064287	*	0.0120727162163909	0.0997301153278778	-30.8320320041093
chr1.1064488.1064512	chr1	1064488	1064512	*	0.00547300713380564	0.0686638399534744	-28.9391816152812
chr1.1064563.1064587	chr1	1064563	1064587	*	0.00293825921391283	0.0518055717631064	-27.883043098431
chr1.1071338.1071362	chr1	1071338	1071362	*	0.00457859752386369	0.0633267629777244	-25.1450207952143
chr1.1077163.1077187	chr1	1077163	1077187	*	9.71715277159513e-05	0.0128518006766333	-27.612939949434
chr1.1077963.1077987	chr1	1077963	1077987	*	0.00581949911434416	0.0705990051022897	-44.4855749411974
chr1.1078313.1078337	chr1	1078313	1078337	*	2.7532150741935e-07	0.00138866802792455	-27.9418820032577
chr1.1080113.1080137	chr1	1080113	1080137	*	0.00534299989259592	0.0678418409934046	-29.1126729888176
chr1.1080563.1080587	chr1	1080563	1080587	*	0.00129376708394481	0.036258847704433	-28.7420758568816
chr1.1084638.1084662	chr1	1084638	1084662	*	0.00398584678969716	0.0594244016423052	-32.3375977784766
chr1.1084688.1084712	chr1	1084688	1084712	*	0.00021200427871538	0.0173080263549882	-43.7917217906955
chr1.1096388.1096412	chr1	1096388	1096412	*	0.00357891541514077	0.056590224907565	-34.8895667913025
chr1.1096613.1096637	chr1	1096613	1096637	*	0.00590474344626568	0.0710820830416869	-28.1798886789723
chr1.1096638.1096662	chr1	1096638	1096662	*	0.00129835379677195	0.0363072704513906	-32.3968736583193
chr1.1099638.1099662	chr1	1099638	1099662	*	0.00672091122488529	0.0754939332083526	-32.7787178463928
chr1.1104063.1104087	chr1	1104063	1104087	*	0.000688354062616622	0.0277968001726379	-29.7788618877875
chr1.1104763.1104787	chr1	1104763	1104787	*	0.00367243848005333	0.0572457966679744	-40.1830779734186
chr1.1105113.1105137	chr1	1105113	1105137	*	0.00770750350601758	0.0805271072068395	-34.2806735223634
chr1.1112913.1112937	chr1	1112913	1112937	*	0.00967701635872239	0.0896996276017977	-30.8841498037882
chr1.1114338.1114362	chr1	1114338	1114362	*	0.0104399150107542	0.0929609884559596	-31.2694800539973
chr1.1115213.1115237	chr1	1115213	1115237	*	0.00917200087920629	0.0875138149419092	-27.6512089916535
chr1.1116013.1116037	chr1	1116013	1116037	*	0.00285898600634411	0.0511717533496873	-25.1701034741364
chr1.1116213.1116237	chr1	1116213	1116237	*	0.00621402590912344	0.0727951119234046	-28.5331420364232
chr1.1120488.1120512	chr1	1120488	1120512	*	0.000253903308790804	0.0185583640954685	-38.0645553499419
chr1.1139588.1139612	chr1	1139588	1139612	*	4.66011572261639e-05	0.00962825419862311	-25.5502323227843
chr1.1140688.1140712	chr1	1140688	1140712	*	0.00126344054969465	0.0358938388846819	-33.0292252876475
chr1.1145063.1145087	chr1	1145063	1145087	*	0.00368384355431078	0.057324069282972	-27.9682852537683
chr1.1152138.1152162	chr1	1152138	1152162	*	0.00181917792702671	0.0418598582342193	-25.4791930379254
chr1.1154963.1154987	chr1	1154963	1154987	*	0.00133178062792235	0.036700485706303	-54.6962998952939
chr1.1170663.1170687	chr1	1170663	1170687	*	0.00899080431935673	0.0866683133509015	-32.7034739683319
chr1.1178013.1178037	chr1	1178013	1178037	*	0.000840965047329628	0.0301456178252946	-34.1207856674348
chr1.1179488.1179512	chr1	1179488	1179512	*	0.00318218214274074	0.0537110517601959	-27.6227010241137
chr1.1183888.1183912	chr1	1183888	1183912	*	0.00236355352079634	0.0469479044192468	-26.6856647056483
chr1.1203438.1203462	chr1	1203438	1203462	*	0.000885630430945543	0.0308061226461215	-36.4923974196836
chr1.1208213.1208237	chr1	1208213	1208237	*	0.00691854049684121	0.0765022674615796	-43.3231562891475
chr1.1217113.1217137	chr1	1217113	1217137	*	0.0117496313618464	0.0984071785467018	-30.1753527648765
chr1.1226163.1226187	chr1	1226163	1226187	*	0.00151597598802872	0.0387458783260915	-32.8062237784019
chr1.1233513.1233537	chr1	1233513	1233537	*	0.000121873886176795	0.0139984822658963	-27.5522079751057
chr1.1234238.1234262	chr1	1234238	1234262	*	0.00399041466708902	0.0594546037134567	-43.7056328157214
chr1.1238163.1238187	chr1	1238163	1238187	*	3.4518045931467e-05	0.0085534472277633	-31.866819723211
chr1.1238188.1238212	chr1	1238188	1238212	*	1.77007678559812e-08	0.000641273183827371	-58.5943820646502
chr1.1238763.1238787	chr1	1238763	1238787	*	0.000101786061267532	0.0130585501892948	-42.2301632976156
chr1.1239988.1240012	chr1	1239988	1240012	*	0.009789355695753	0.0901681328442115	-36.7318624022449
chr1.1240088.1240112	chr1	1240088	1240112	*	0.002458819093892	0.0477841031959151	-38.4840978053673
chr1.1245063.1245087	chr1	1245063	1245087	*	0.010565135751816	0.0934896609505508	-33.4436409026349
chr1.1267963.1267987	chr1	1267963	1267987	*	0.000202436247508753	0.0170410402648582	-27.9373629357489
chr1.1268188.1268212	chr1	1268188	1268212	*	0.00148642415911061	0.0384091797987668	-26.2716076575439
chr1.1268863.1268887	chr1	1268863	1268887	*	0.00248551689524643	0.0480434493251457	-27.9774363480857
chr1.1270438.1270462	chr1	1270438	1270462	*	0.0120229724991441	0.0995160766865231	-26.7650230131447
chr1.1279388.1279412	chr1	1279388	1279412	*	0.00126842147922513	0.0359502312410732	-25.0725312542666
chr1.1280438.1280462	chr1	1280438	1280462	*	0.000723465890488699	0.0283520906785528	-36.6076881211375
chr1.1283088.1283112	chr1	1283088	1283112	*	0.00709613922947249	0.0773952035875201	-28.2267813019088
chr1.1283388.1283412	chr1	1283388	1283412	*	0.00510549516588927	0.0664569916905881	-31.8942254584177
chr1.1309013.1309037	chr1	1309013	1309037	*	0.00778040320954865	0.0808689018039165	-31.151273484471
chr1.1368663.1368687	chr1	1368663	1368687	*	0.00284637788268207	0.0510731184077075	-33.7908566914267
chr1.1368688.1368712	chr1	1368688	1368712	*	0.00938328765280161	0.0884180268535265	-27.4335452516329
chr1.1372613.1372637	chr1	1372613	1372637	*	0.00206887452913098	0.0442601814048426	-33.2261571683794
chr1.1373463.1373487	chr1	1373463	1373487	*	0.00490158527056428	0.0652849574630445	-27.4117118458533
chr1.1373738.1373762	chr1	1373738	1373762	*	0.000652201118830424	0.0271591756453481	-39.6706508496657
chr1.1373763.1373787	chr1	1373763	1373787	*	0.000223473732126023	0.0176877926952011	-36.9179865024873
chr1.1376913.1376937	chr1	1376913	1376937	*	2.33246797840189e-05	0.0074124505965288	-54.4618293478836
chr1.1376938.1376962	chr1	1376938	1376962	*	0.00446460032732231	0.062577281683976	-31.7015063983686
chr1.1378713.1378737	chr1	1378713	1378737	*	0.00042731471770921	0.0227846532296687	-29.2538514994639
chr1.1391088.1391112	chr1	1391088	1391112	*	0.0065760461096192	0.0747377105033048	-27.7303755768759
chr1.1439163.1439187	chr1	1439163	1439187	*	0.000102851038294865	0.0130902545503206	-29.1614325929696
chr1.1469913.1469937	chr1	1469913	1469937	*	0.00934670006097122	0.0882802906774971	-29.0051610660552
chr1.1479263.1479287	chr1	1479263	1479287	*	0.00371023424511978	0.0574998913524757	-29.1595060730539
chr1.1489513.1489537	chr1	1489513	1489537	*	0.00891227530202849	0.0862823732595655	-29.1732510824303
chr1.1490438.1490462	chr1	1490438	1490462	*	0.000210687503946654	0.017277098883583	-34.4723006660333
chr1.1497863.1497887	chr1	1497863	1497887	*	0.000261305890482316	0.0187434481535915	-28.5134796828137
chr1.1555763.1555787	chr1	1555763	1555787	*	0.00377242924871176	0.0579650724920373	-25.9284025008575
chr1.1563588.1563612	chr1	1563588	1563612	*	0.00119587101759267	0.0350591727954727	-31.0545697745987
chr1.1564063.1564087	chr1	1564063	1564087	*	0.00135952765341658	0.0370382192001615	-33.9482285286704
chr1.1587988.1588012	chr1	1587988	1588012	*	0.00127952897212427	0.0360723687156192	-30.5258375951652
chr1.1609013.1609037	chr1	1609013	1609037	*	0.000936019715419355	0.031551984788967	-34.9050479313807
chr1.1684913.1684937	chr1	1684913	1684937	*	0.00718212416209444	0.0778655940556217	-41.0410326372202
chr1.1688938.1688962	chr1	1688938	1688962	*	0.00198108836258043	0.0434313280630483	-27.8757602117124
chr1.1694588.1694612	chr1	1694588	1694612	*	0.0117424680988193	0.0983769847591912	-28.0132253863424
chr1.1696063.1696087	chr1	1696063	1696087	*	0.00344597198889331	0.0556267755304612	-25.1935826986748
chr1.1715313.1715337	chr1	1715313	1715337	*	0.00219837100695081	0.0454937848784459	-30.6000033309336
chr1.1715338.1715362	chr1	1715338	1715362	*	0.0115950908287827	0.0977764041100658	-31.5520073064593
chr1.1828463.1828487	chr1	1828463	1828487	*	0.000143428603090794	0.014919812515651	-26.1151699116238
chr1.1842138.1842162	chr1	1842138	1842162	*	0.00202562542367058	0.043835687400774	-27.9735655641625
chr1.1842513.1842537	chr1	1842513	1842537	*	0.00275103036655666	0.0502806843416615	-26.6102405035994
chr1.1849938.1849962	chr1	1849938	1849962	*	0.00386334051279492	0.0585609260556005	-34.8399648524856
chr1.1853113.1853137	chr1	1853113	1853137	*	0.00935350973255453	0.0883049381918764	-27.7713879048718
chr1.1855488.1855512	chr1	1855488	1855512	*	0.0085712894892102	0.0847001639732309	-32.7485494221839
chr1.1858763.1858787	chr1	1858763	1858787	*	0.00233425783040604	0.0466864008346437	-26.3639279644824
chr1.1874063.1874087	chr1	1874063	1874087	*	0.00246081570576834	0.0478061034988255	-45.0636550279681
chr1.1879163.1879187	chr1	1879163	1879187	*	0.00066260927724289	0.027359300921172	-26.0431090489269
chr1.1906538.1906562	chr1	1906538	1906562	*	0.000993394416435963	0.0323185313680985	-27.8748331254952
chr1.1949313.1949337	chr1	1949313	1949337	*	0.00992275466022464	0.0907550546540249	-37.2841724081952
chr1.1954113.1954137	chr1	1954113	1954137	*	0.00171326462853727	0.0408547657357774	-26.1334984335607
chr1.1954438.1954462	chr1	1954438	1954462	*	0.0100401831245451	0.0912776144660978	-28.4225192242625
chr1.1956063.1956087	chr1	1956063	1956087	*	0.00229752063140865	0.0463584763666597	-34.9991699995306
chr1.1958513.1958537	chr1	1958513	1958537	*	0.00334202438427658	0.0548922299876732	-31.5754005937728
chr1.1960813.1960837	chr1	1960813	1960837	*	0.00341605324735163	0.0554217423508841	-31.7886321066235
chr1.1961788.1961812	chr1	1961788	1961812	*	2.08201497987251e-06	0.00286097019302439	-36.0409451829014
chr1.1961963.1961987	chr1	1961963	1961987	*	0.00151183688564158	0.0387010989087451	-27.2805521404759
chr1.1961988.1962012	chr1	1961988	1962012	*	0.00119636735084296	0.0350657300886642	-34.0893637348444
chr1.1963238.1963262	chr1	1963238	1963262	*	0.00156341212356863	0.0392770940409851	-25.3887614291612
chr1.1963288.1963312	chr1	1963288	1963312	*	0.000238250366682861	0.018136066832842	-35.4461234818161
chr1.1963738.1963762	chr1	1963738	1963762	*	0.00547515812235581	0.0686766287938687	-27.3883236027073
chr1.1965088.1965112	chr1	1965088	1965112	*	0.00732909789641472	0.0786328851799504	-47.7177400094024
chr1.1966313.1966337	chr1	1966313	1966337	*	0.00248310308103161	0.04802152972459	-29.0123272259804
chr1.1974288.1974312	chr1	1974288	1974312	*	0.00195773234589124	0.0432022916536903	-36.2446038159574
chr1.1984963.1984987	chr1	1984963	1984987	*	0.000214423715487792	0.017382272405597	-46.1244187693978
chr1.1998963.1998987	chr1	1998963	1998987	*	1.68623182834397e-06	0.00263819259981599	-34.3874426534345
chr1.2000413.2000437	chr1	2000413	2000437	*	0.000435059475142342	0.0229622056791846	-31.8984478725953
chr1.2002613.2002637	chr1	2002613	2002637	*	0.000285668512531283	0.0193751395938238	-27.1189876501195
chr1.2003638.2003662	chr1	2003638	2003662	*	2.19136826771117e-05	0.00724625097093462	-32.6596404216108
chr1.2022113.2022137	chr1	2022113	2022137	*	0.000148624590380557	0.0151498162551998	-27.2511616276117
chr1.2024438.2024462	chr1	2024438	2024462	*	4.09553833229089e-05	0.00915118512755873	-43.6919804368589
chr1.2038538.2038562	chr1	2038538	2038562	*	3.55837290484495e-06	0.00354362673769805	-34.4791091066056
chr1.2041388.2041412	chr1	2041388	2041412	*	0.00235512284008807	0.0468815490345043	-37.2283624436126
chr1.2044588.2044612	chr1	2044588	2044612	*	0.0032087621510394	0.0539112418003774	-33.9984118364801
chr1.2057563.2057587	chr1	2057563	2057587	*	0.000145167962867663	0.0150248770063764	-50.1121505568352
chr1.2057588.2057612	chr1	2057588	2057612	*	0.00191476227681078	0.0427460225104487	-31.19355273518
chr1.2066663.2066687	chr1	2066663	2066687	*	0.00100698511488242	0.0325293708741019	-32.6215110153287
chr1.2088663.2088687	chr1	2088663	2088687	*	0.0013089132266572	0.0364309301559581	-33.8839697981572
chr1.2090863.2090887	chr1	2090863	2090887	*	0.000547125406062398	0.025231894524517	-36.5996427241477
chr1.2097263.2097287	chr1	2097263	2097287	*	0.00154569684866348	0.0390795906321169	-28.9480240495238
chr1.2097613.2097637	chr1	2097613	2097637	*	0.00232631881182196	0.0466154694861225	-42.4444994641232
chr1.2105263.2105287	chr1	2105263	2105287	*	0.00291690714212843	0.0516409404126601	-28.7470240926992
chr1.2105288.2105312	chr1	2105288	2105312	*	0.000602368152571545	0.0262360022966561	-25.8661986504267
chr1.2110763.2110787	chr1	2110763	2110787	*	0.00614729189066273	0.0724219489398087	-30.4528022737534
chr1.2115538.2115562	chr1	2115538	2115562	*	0.00115584829000804	0.0345687772847098	-25.5773789878061
chr1.2118563.2118587	chr1	2118563	2118587	*	0.00279214203266894	0.0506169439736482	-29.7637040793023
chr1.2121913.2121937	chr1	2121913	2121937	*	8.78849601233671e-05	0.0123603253330658	-25.8288943993024
chr1.2122413.2122437	chr1	2122413	2122437	*	0.00803826143562839	0.0821240096814449	-30.7694079453534
chr1.2122488.2122512	chr1	2122488	2122512	*	0.00570611886024171	0.0699549125652337	-31.7024591261095
chr1.2123563.2123587	chr1	2123563	2123587	*	0.000690265457390622	0.0278173042190862	-28.8525591230765
chr1.2132488.2132512	chr1	2132488	2132512	*	0.00482143654901528	0.0648025262363935	-44.4834688249712
chr1.2134563.2134587	chr1	2134563	2134587	*	0.00689644287320872	0.0763866329271027	-36.3621468506282
chr1.2135688.2135712	chr1	2135688	2135712	*	0.0104173740770545	0.0928547119014816	-35.5541644952321
chr1.2140488.2140512	chr1	2140488	2140512	*	0.00804828681629228	0.0821808836569172	-32.0361204078167
chr1.2145963.2145987	chr1	2145963	2145987	*	0.00658026921006806	0.0747574943933821	-38.0095800209619
chr1.2148413.2148437	chr1	2148413	2148437	*	0.00194488565601195	0.0430587151407548	-30.7079791318464
chr1.2161588.2161612	chr1	2161588	2161612	*	0.00559239120121774	0.0693236125650757	-37.8416835866288
chr1.2163738.2163762	chr1	2163738	2163762	*	0.0110634300202164	0.0956440843304761	-43.2032444668879
chr1.2163788.2163812	chr1	2163788	2163812	*	0.00628315254463771	0.0731611136152247	-45.2944905372792
chr1.2166838.2166862	chr1	2166838	2166862	*	0.00865243210174555	0.0851073609163083	-41.9483030149343
chr1.2168663.2168687	chr1	2168663	2168687	*	0.0025418038471078	0.0485499553182288	-25.8648369440383
chr1.2171163.2171187	chr1	2171163	2171187	*	0.00216636721172355	0.045216164072525	-35.2207889033748
chr1.2206713.2206737	chr1	2206713	2206737	*	0.0112707123031591	0.0964781316875653	-25.1452160905425
chr1.2225688.2225712	chr1	2225688	2225712	*	0.0120369005719318	0.0995764188792814	-38.4546146861372
chr1.2225713.2225737	chr1	2225713	2225737	*	0.00885723315443216	0.0860153045771322	-33.080399231905
chr1.2228088.2228112	chr1	2228088	2228112	*	0.00097567090090946	0.0320714338051656	-30.1220952392283
chr1.2242463.2242487	chr1	2242463	2242487	*	0.000708007891706871	0.0281260066526085	-33.7707829242259
chr1.2244238.2244262	chr1	2244238	2244262	*	0.00124388156928665	0.0356437252112087	-27.131702369775
chr1.2244263.2244287	chr1	2244263	2244287	*	0.00403898701135993	0.0597798527262246	-26.6687403781967
chr1.2245638.2245662	chr1	2245638	2245662	*	0.00729188046759374	0.0784461784958742	-26.1041901450824
chr1.2245663.2245687	chr1	2245663	2245687	*	0.00400601883132811	0.0595637700106224	-29.0074099208896
chr1.2251488.2251512	chr1	2251488	2251512	*	0.000277613965049898	0.0191723529134585	-26.2801023987602
chr1.2259488.2259512	chr1	2259488	2259512	*	0.000940835063928554	0.031604067500373	-48.8897385762909
chr1.2260863.2260887	chr1	2260863	2260887	*	0.00952770945100435	0.0890839310173462	-25.3219414018751
chr1.2272438.2272462	chr1	2272438	2272462	*	0.00194257909636053	0.0430303181710114	-28.4001544640078
chr1.2276988.2277012	chr1	2276988	2277012	*	0.00285644959448267	0.051148767124472	-27.8412718239036
chr1.2286463.2286487	chr1	2286463	2286487	*	0.00110432890043455	0.0338854883109373	-26.842614385595
chr1.2287213.2287237	chr1	2287213	2287237	*	0.00026295510149613	0.0187911843541474	-37.1793807061887
chr1.2288013.2288037	chr1	2288013	2288037	*	9.74238340613388e-05	0.0128518006766333	-26.1705972146891
chr1.2288038.2288062	chr1	2288038	2288062	*	3.50470033350255e-05	0.00859305826515256	-27.4784971408521
chr1.2288538.2288562	chr1	2288538	2288562	*	0.000392893041491801	0.0220622357240218	-35.6754931461904
chr1.2289388.2289412	chr1	2289388	2289412	*	0.00265028053879628	0.049435701014018	-43.986264899567
chr1.2289413.2289437	chr1	2289413	2289437	*	0.00858018936172121	0.0847458653473323	-44.7413744335456
chr1.2307163.2307187	chr1	2307163	2307187	*	0.00557012797908697	0.0691921352882805	-25.0495372222897
chr1.2307188.2307212	chr1	2307188	2307212	*	0.000477588445944886	0.0238816255136638	-25.1119594988985
chr1.2310138.2310162	chr1	2310138	2310162	*	0.00752058451871239	0.0796136536658985	-31.2949928401594
chr1.2318788.2318812	chr1	2318788	2318812	*	0.000845323745522544	0.0302030537701363	-31.0471235358563
chr1.2338413.2338437	chr1	2338413	2338437	*	0.00414677850448056	0.0605243174255474	-29.3232424121861
chr1.2339463.2339487	chr1	2339463	2339487	*	0.0108742956005735	0.0948489328609671	-25.8044049480994
chr1.2341213.2341237	chr1	2341213	2341237	*	0.00269070499592842	0.049778587517987	-35.9557633881489
chr1.2341613.2341637	chr1	2341613	2341637	*	0.000983335294182399	0.0321804009922834	-31.175992831482
chr1.2350938.2350962	chr1	2350938	2350962	*	0.00322865523942345	0.0540668603141106	-27.7085314053851
chr1.2358513.2358537	chr1	2358513	2358537	*	0.00901763970981441	0.0867798009896304	-30.102282417641
chr1.2359263.2359287	chr1	2359263	2359287	*	0.00746765903222633	0.0793486260658468	-26.1101896947356
chr1.2364038.2364062	chr1	2364038	2364062	*	0.00820608743727183	0.0829618879094783	-27.7617741967474
chr1.2364338.2364362	chr1	2364338	2364362	*	0.00107337307718157	0.0334737150016929	-29.4783138384413
chr1.2370113.2370137	chr1	2370113	2370137	*	0.0055092916700997	0.0688620699674709	-26.5468221588242
chr1.2375838.2375862	chr1	2375838	2375862	*	0.00452797100605596	0.0629752468480767	-33.9439013725158
chr1.2381513.2381537	chr1	2381513	2381537	*	0.00601240904456335	0.0716955177816664	-30.6313843509407
chr1.2391488.2391512	chr1	2391488	2391512	*	0.00972143132891705	0.0898887388711768	-28.335475861492
chr1.2396463.2396487	chr1	2396463	2396487	*	0.00409326644956836	0.0601443344108234	-34.7581992088134
chr1.2397038.2397062	chr1	2397038	2397062	*	0.00250004510792172	0.0481660779897465	-31.28911054624
chr1.2404938.2404962	chr1	2404938	2404962	*	0.00102139541293877	0.0327346293668794	-26.382458400224
chr1.2406813.2406837	chr1	2406813	2406837	*	0.00700551863348186	0.0769248846851328	-26.2555122994621
chr1.2408763.2408787	chr1	2408763	2408787	*	0.009026551951387	0.086818648255871	-26.4880365523535
chr1.2416063.2416087	chr1	2416063	2416087	*	0.00211515080901275	0.0447175100950085	-25.6706329787493
chr1.2417463.2417487	chr1	2417463	2417487	*	0.00111051497164915	0.0339434475790244	-32.3125034036099
chr1.2430063.2430087	chr1	2430063	2430087	*	8.26734959684768e-05	0.0120687911244086	-27.4269109294562
chr1.2430363.2430387	chr1	2430363	2430387	*	0.010837365103124	0.0947037231224419	-27.8846887416621
chr1.2432488.2432512	chr1	2432488	2432512	*	0.00258583641144607	0.0489193811947323	-30.494364571351
chr1.2433213.2433237	chr1	2433213	2433237	*	0.00799212235806165	0.0818963252388718	-25.193725654192
chr1.2436088.2436112	chr1	2436088	2436112	*	0.00109575365302442	0.0337703716010562	-26.0724843968293
chr1.2436213.2436237	chr1	2436213	2436237	*	0.0067927069544966	0.0758717840738999	-26.6769167405257
chr1.2437713.2437737	chr1	2437713	2437737	*	0.00301141474520681	0.0523846656444383	-28.9712126805223
chr1.2438088.2438112	chr1	2438088	2438112	*	0.00400046989928213	0.0595370963420284	-29.7968550537763
chr1.2438113.2438137	chr1	2438113	2438137	*	0.000693476268504092	0.0278702302880716	-36.752798036961
chr1.2438588.2438612	chr1	2438588	2438612	*	0.00493605535752856	0.0655049068217297	-38.2725783152813
chr1.2438663.2438687	chr1	2438663	2438687	*	0.00284058064272042	0.0510205621948799	-25.9275851579413
chr1.2438938.2438962	chr1	2438938	2438962	*	1.03869671613158e-05	0.00537607540071081	-30.156173333966
chr1.2445663.2445687	chr1	2445663	2445687	*	0.00114538109724359	0.0344242770098933	-31.9362286033826
chr1.2447163.2447187	chr1	2447163	2447187	*	0.00656531437123775	0.0746717798622451	-30.5556638713631
chr1.2455113.2455137	chr1	2455113	2455137	*	2.98791854628769e-06	0.00327510178550917	-34.4654934238376
chr1.2462938.2462962	chr1	2462938	2462962	*	0.00957942568622209	0.0893050644636871	-29.1705503136479
chr1.2463263.2463287	chr1	2463263	2463287	*	0.00255275841068509	0.0486512863660502	-34.643453905504
chr1.2464388.2464412	chr1	2464388	2464412	*	0.00140763972778812	0.0375542793984434	-33.2823876425019
chr1.2472013.2472037	chr1	2472013	2472037	*	0.0103104556887664	0.0924294430691674	-51.4932411288391
chr1.2473563.2473587	chr1	2473563	2473587	*	0.000876416599466037	0.0306602230641917	-38.2411004221687
chr1.2473713.2473737	chr1	2473713	2473737	*	0.00049191606486974	0.0241569416807199	-27.6981792157945
chr1.2476213.2476237	chr1	2476213	2476237	*	0.0108593995096041	0.0948024395122133	-32.6452135839233
chr1.2476238.2476262	chr1	2476238	2476262	*	0.00219393249856275	0.0454543177716728	-26.9410554538398
chr1.2476413.2476437	chr1	2476413	2476437	*	0.00261457887655044	0.0491536645374524	-32.3653550480103
chr1.2479088.2479112	chr1	2479088	2479112	*	0.00506314531680059	0.0662080811048697	-29.163106140742
chr1.2491113.2491137	chr1	2491113	2491137	*	0.0100875543611156	0.0914896427563878	-27.847558103686
chr1.2501288.2501312	chr1	2501288	2501312	*	0.00199413190477542	0.0435615204165725	-45.7155096672208
chr1.2514438.2514462	chr1	2514438	2514462	*	0.00219848047904766	0.0454937848784459	-35.9699444354697
chr1.2514463.2514487	chr1	2514463	2514487	*	0.00423913121360621	0.061131834256693	-35.3003127199499
chr1.2519613.2519637	chr1	2519613	2519637	*	0.000255111846066273	0.0185942787805835	-38.3385848763683
chr1.2519688.2519712	chr1	2519688	2519712	*	0.000467060610907404	0.023670201896504	-33.8665967353591
chr1.2519913.2519937	chr1	2519913	2519937	*	0.000162961119819188	0.0156720590806415	-32.6394698818511
chr1.2524213.2524237	chr1	2524213	2524237	*	0.00692496953881708	0.0765220860412326	-25.5463951383683
chr1.2524838.2524862	chr1	2524838	2524862	*	0.000358360911758717	0.0212505586472315	-30.5944552049297
chr1.2524863.2524887	chr1	2524863	2524887	*	0.00164310789594861	0.0401594743056972	-27.4957350575361
chr1.2525463.2525487	chr1	2525463	2525487	*	0.000965343300335258	0.031937434633898	-25.2069878341359
chr1.2527263.2527287	chr1	2527263	2527287	*	0.000225475715258611	0.0177557221090721	-39.997965163882
chr1.2536713.2536737	chr1	2536713	2536737	*	0.00500152387420301	0.0658736495537942	-32.5608534455179
chr1.2536938.2536962	chr1	2536938	2536962	*	0.0114798902952383	0.0972912113601438	-34.8191088484367
chr1.2537238.2537262	chr1	2537238	2537262	*	0.00825840658044102	0.083218365164639	-34.3841016341489
chr1.2537788.2537812	chr1	2537788	2537812	*	0.000366834520698113	0.0214531699425057	-33.3590496775849
chr1.2538038.2538062	chr1	2538038	2538062	*	3.68745585075709e-06	0.00360721076868643	-33.0011921129346
chr1.2541013.2541037	chr1	2541013	2541037	*	3.98834768636814e-05	0.00908039987682587	-41.3164889958
chr1.2541088.2541112	chr1	2541088	2541112	*	8.51876073251476e-05	0.0122268422826237	-32.0361558502962
chr1.2541138.2541162	chr1	2541138	2541162	*	1.03774815622796e-05	0.00537607540071081	-41.8140056814306
chr1.2541838.2541862	chr1	2541838	2541862	*	0.00366419751661968	0.0571954410493054	-26.8561812318613
chr1.2541913.2541937	chr1	2541913	2541937	*	0.00810032194416519	0.0824230292926538	-28.5419061614915
chr1.2555338.2555362	chr1	2555338	2555362	*	0.00501964789897747	0.0659872107559483	-30.7159064134186
chr1.2564313.2564337	chr1	2564313	2564337	*	0.0112817571837216	0.0965261613780616	-32.13913162896
chr1.2564988.2565012	chr1	2564988	2565012	*	8.3173956130811e-05	0.0121048465413217	-28.0522292446289
chr1.2572838.2572862	chr1	2572838	2572862	*	0.000559078395914824	0.0254399678177141	-28.7322938713007
chr1.2572963.2572987	chr1	2572963	2572987	*	2.94769866625607e-05	0.00806090544073107	-25.7958443261064
chr1.2583688.2583712	chr1	2583688	2583712	*	0.00961475504848553	0.0894582033765819	-25.3764190929792
chr1.2622413.2622437	chr1	2622413	2622437	*	0.0101311894522135	0.0916617763327408	-26.9111908400526
chr1.2629138.2629162	chr1	2629138	2629162	*	0.00544343230363185	0.0684576722124481	-33.5648602630633
chr1.2688288.2688312	chr1	2688288	2688312	*	0.00332100377287848	0.0547335756145508	-25.7462258335791
chr1.2700163.2700187	chr1	2700163	2700187	*	8.56171035774586e-05	0.0122483287441964	-35.3135085975748
chr1.2700563.2700587	chr1	2700563	2700587	*	0.000320413464454933	0.0202682495835605	-41.3491985949876
chr1.2703813.2703837	chr1	2703813	2703837	*	0.000233880510056371	0.0180081650802129	-61.1749487541902
chr1.2704338.2704362	chr1	2704338	2704362	*	0.00248301144399899	0.0480206414613119	-33.7378632708352
chr1.2705413.2705437	chr1	2705413	2705437	*	0.00469384423585278	0.0640337293313761	-41.9799646687819
chr1.2717113.2717137	chr1	2717113	2717137	*	7.10633330308613e-07	0.00193463927532315	-35.7694503119891
chr1.2717313.2717337	chr1	2717313	2717337	*	0.00019273215988984	0.0167383227408771	-32.4784875725678
chr1.2717338.2717362	chr1	2717338	2717362	*	0.000391135252163981	0.0220271037580692	-31.6279997890075
chr1.2719613.2719637	chr1	2719613	2719637	*	0.00202690211488897	0.0438449603788019	-25.7850467797358
chr1.2719738.2719762	chr1	2719738	2719762	*	0.000593696617488549	0.0260910004376573	-42.0295027850607
chr1.2719763.2719787	chr1	2719763	2719787	*	0.000182192549452634	0.0163907893049276	-42.6977036612357
chr1.2720563.2720587	chr1	2720563	2720587	*	0.0091105076638029	0.0872103666720185	-51.9432486051287
chr1.2721488.2721512	chr1	2721488	2721512	*	0.00169849261355484	0.0407360612152193	-26.1778007041378
chr1.2721713.2721737	chr1	2721713	2721737	*	0.00419630531099126	0.0608523927712371	-41.3508367285953
chr1.2721913.2721937	chr1	2721913	2721937	*	0.00860670613077194	0.0848718071277355	-34.0185049822131
chr1.2721988.2722012	chr1	2721988	2722012	*	0.00396787335194131	0.0592812709854364	-37.5998565374764
chr1.2722038.2722062	chr1	2722038	2722062	*	0.00769060729973707	0.0804461675404673	-34.5017173878184
chr1.2722663.2722687	chr1	2722663	2722687	*	0.00202690349448354	0.0438449603788019	-25.2723074275561
chr1.2724563.2724587	chr1	2724563	2724587	*	0.00488086434168813	0.0651825036109763	-30.4913168595603
chr1.2725563.2725587	chr1	2725563	2725587	*	0.00128760502087666	0.0361741101035379	-29.4010304836532
chr1.2725763.2725787	chr1	2725763	2725787	*	0.000147662182056335	0.0151194041520527	-31.5402639578598
chr1.2726738.2726762	chr1	2726738	2726762	*	0.00206541778757537	0.0442186444823071	-25.156576320695
chr1.2739713.2739737	chr1	2739713	2739737	*	0.00642055003478204	0.0739131491271803	-40.2171192748353
chr1.2750388.2750412	chr1	2750388	2750412	*	0.00587145933665649	0.0708855190002067	-30.5200285150775
chr1.2751438.2751462	chr1	2751438	2751462	*	7.46864419254928e-08	0.000884822749306896	-35.2986237148638
chr1.2751538.2751562	chr1	2751538	2751562	*	7.44105802685805e-05	0.0115922062761593	-34.8255838152725
chr1.2752013.2752037	chr1	2752013	2752037	*	9.67268278098528e-06	0.00525439231798289	-30.2705735630051
chr1.2753113.2753137	chr1	2753113	2753137	*	0.00854087050242302	0.0845744111042455	-26.7983289173824
chr1.2771913.2771937	chr1	2771913	2771937	*	1.10907294217213e-05	0.00550967722166916	-26.7374576694162
chr1.2772813.2772837	chr1	2772813	2772837	*	0.00142926031034138	0.0377842308221363	-34.0608621499766
chr1.2773663.2773687	chr1	2773663	2773687	*	0.000504176426846109	0.0244010888927022	-39.1668847667364
chr1.2774313.2774337	chr1	2774313	2774337	*	2.67450761752114e-06	0.00316814534688388	-28.2764580029189
chr1.2774338.2774362	chr1	2774338	2774362	*	1.51046997804196e-07	0.00116362981831199	-34.6362234387906
chr1.2774863.2774887	chr1	2774863	2774887	*	0.0046765519348355	0.0639238688323535	-29.9278500945483
chr1.2778138.2778162	chr1	2778138	2778162	*	2.18932315073568e-05	0.00724233061464459	-25.1540141292531
chr1.2781188.2781212	chr1	2781188	2781212	*	0.00601360475918447	0.0717024518065308	-29.8530190995162
chr1.2782788.2782812	chr1	2782788	2782812	*	0.0086089440665072	0.0848845103069889	-25.4624780465562
chr1.2783013.2783037	chr1	2783013	2783037	*	4.17707673390292e-08	0.000797918868143084	-43.5546755269268
chr1.2783038.2783062	chr1	2783038	2783062	*	1.842589653325e-07	0.00127360281729838	-28.3907730959316
chr1.2783063.2783087	chr1	2783063	2783087	*	7.42808629008475e-09	0.000375005495115276	-36.4569375390017
chr1.2790038.2790062	chr1	2790038	2790062	*	0.00565145771030698	0.0696720642006548	-38.1913886732897
chr1.2792063.2792087	chr1	2792063	2792087	*	0.00245906590690075	0.0477845794430495	-32.7224660895513
chr1.2793113.2793137	chr1	2793113	2793137	*	0.0106249115733923	0.0937580177770032	-25.927374788716
chr1.2793163.2793187	chr1	2793163	2793187	*	0.0114760506763324	0.0972798580785669	-27.7250505286991
chr1.2793388.2793412	chr1	2793388	2793412	*	0.00130612843787711	0.0363964324434195	-25.943268668485
chr1.2793413.2793437	chr1	2793413	2793437	*	0.000760428250873383	0.0289388840885476	-26.1450270158563
chr1.2793463.2793487	chr1	2793463	2793487	*	0.00223763845746447	0.0458217134657291	-34.2681854291761
chr1.2793663.2793687	chr1	2793663	2793687	*	0.000992454635631538	0.0323078481144405	-29.4393845189182
chr1.2793888.2793912	chr1	2793888	2793912	*	1.78993099596051e-05	0.00666647300417827	-40.5685278791239
chr1.2794213.2794237	chr1	2794213	2794237	*	0.00334982421922281	0.0549441536088079	-27.6213039024542
chr1.2795363.2795387	chr1	2795363	2795387	*	2.11140823271863e-05	0.00712617483773587	-29.4407855003733
chr1.2795813.2795837	chr1	2795813	2795837	*	1.80638627036672e-05	0.0066990469271544	-32.806358125549
chr1.2795838.2795862	chr1	2795838	2795862	*	0.000574594930200093	0.025740226083071	-29.5019118781561
chr1.2796163.2796187	chr1	2796163	2796187	*	1.01826449354668e-05	0.00534637314442146	-26.9270038614293
chr1.2796188.2796212	chr1	2796188	2796212	*	1.67476780878105e-05	0.0064990285161216	-31.5166159440188
chr1.2796238.2796262	chr1	2796238	2796262	*	1.70697914813967e-07	0.00125063843883612	-30.6449277302083
chr1.2796338.2796362	chr1	2796338	2796362	*	0.000422818273860853	0.0226911537738101	-28.6227954143235
chr1.2796563.2796587	chr1	2796563	2796587	*	0.0117217731313218	0.0982918549097077	-37.5246411072092
chr1.2796688.2796712	chr1	2796688	2796712	*	0.000151384366533697	0.0152740573863328	-54.5101013436151
chr1.2798088.2798112	chr1	2798088	2798112	*	0.000118075025787412	0.0138076306084135	-26.4859998788717
chr1.2800313.2800337	chr1	2800313	2800337	*	0.000662772256592738	0.027359300921172	-28.0695136605866
chr1.2803738.2803762	chr1	2803738	2803762	*	0.00172634588529125	0.0409664210320228	-26.6705308404575
chr1.2804588.2804612	chr1	2804588	2804612	*	5.39503663985226e-05	0.0101671328338201	-47.4819436135146
chr1.2804713.2804737	chr1	2804713	2804737	*	0.0101164034977771	0.0916059618309489	-28.065364041231
chr1.2806913.2806937	chr1	2806913	2806937	*	0.00887036993429317	0.0860840478785014	-35.6430768862186
chr1.2806938.2806962	chr1	2806938	2806962	*	0.00896648105231788	0.0865587992917585	-31.5118553376648
chr1.2809288.2809312	chr1	2809288	2809312	*	0.00530825369753662	0.0676330152908113	-28.018612985686
chr1.2816013.2816037	chr1	2816013	2816037	*	0.000428815213527768	0.0228194940058883	-33.1546746195733
chr1.2817688.2817712	chr1	2817688	2817712	*	0.000143309581233689	0.0149133378280892	-39.510051622965
chr1.2818588.2818612	chr1	2818588	2818612	*	0.000602635014824284	0.0262409145176351	-26.8112478003324
chr1.2818613.2818637	chr1	2818613	2818637	*	7.74451258331962e-05	0.0117990164825811	-37.2873607049831
chr1.2821913.2821937	chr1	2821913	2821937	*	0.00290339139326764	0.0515322135635231	-28.6176617015514
chr1.2821938.2821962	chr1	2821938	2821962	*	0.0018863272438659	0.0425002298807305	-30.8041474049821
chr1.2822063.2822087	chr1	2822063	2822087	*	0.00185962439760934	0.0422483179070496	-30.0739616653672
chr1.2822263.2822287	chr1	2822263	2822287	*	0.00415995108289516	0.0606146827682234	-25.2630382988979
chr1.2824513.2824537	chr1	2824513	2824537	*	0.00236042316722971	0.0469265364418078	-27.7268177340208
chr1.2825338.2825362	chr1	2825338	2825362	*	0.00243337714983013	0.0475641705706367	-28.2888512065855
chr1.2825363.2825387	chr1	2825363	2825387	*	0.000675141845049572	0.0275681642728433	-29.8137094447768
chr1.2825488.2825512	chr1	2825488	2825512	*	2.73064922615952e-05	0.00783700769578853	-54.2981477286243
chr1.2828763.2828787	chr1	2828763	2828787	*	0.00368672745943046	0.0573485600930769	-40.8561071872002
chr1.2831963.2831987	chr1	2831963	2831987	*	0.00100643815134017	0.032522132748938	-34.1686327947509
chr1.2832013.2832037	chr1	2832013	2832037	*	0.00070441828056749	0.0280727371420575	-27.9769657247351
chr1.2834313.2834337	chr1	2834313	2834337	*	5.28149683809529e-05	0.0100999061885955	-39.7095305745103
chr1.2835188.2835212	chr1	2835188	2835212	*	6.10470176583673e-06	0.00437800041422356	-38.7270915749164
chr1.2835913.2835937	chr1	2835913	2835937	*	0.00148232702703646	0.0383695693061416	-32.4153047559827
chr1.2835938.2835962	chr1	2835938	2835962	*	0.00909939686314429	0.0871721373180348	-25.8981202767126
chr1.2836288.2836312	chr1	2836288	2836312	*	0.00223198724567639	0.0457779774986012	-35.2609720758164
chr1.2836313.2836337	chr1	2836313	2836337	*	5.68025830963656e-05	0.0103933096958148	-48.4149692095906
chr1.2837588.2837612	chr1	2837588	2837612	*	0.000353962505629014	0.0211405218216133	-28.1686002531708
chr1.2837888.2837912	chr1	2837888	2837912	*	0.00501186862600963	0.0659462488802317	-27.5839064619773
chr1.2842538.2842562	chr1	2842538	2842562	*	0.00313589110888348	0.0533340078988576	-34.5491395213625
chr1.2843388.2843412	chr1	2843388	2843412	*	0.000158703401382842	0.0155101083085586	-40.2129647699193
chr1.2843413.2843437	chr1	2843413	2843437	*	0.000758172278616171	0.0288978125114335	-27.7632326558009
chr1.2844263.2844287	chr1	2844263	2844287	*	0.000500681117332499	0.0243477535925864	-40.1693171417581
chr1.2844288.2844312	chr1	2844288	2844312	*	0.000870185968610767	0.030572556976645	-28.0416595369742
chr1.2848813.2848837	chr1	2848813	2848837	*	0.000546752647113265	0.0252308055065848	-27.1744882497074
chr1.2850238.2850262	chr1	2850238	2850262	*	0.00382954443579937	0.0583375857135921	-27.6285526614079
chr1.2850363.2850387	chr1	2850363	2850387	*	0.000867223118605551	0.0305297388264698	-28.3446646643996
chr1.2862913.2862937	chr1	2862913	2862937	*	0.000172777217336574	0.0160357404855027	-31.1465692546766
chr1.2865738.2865762	chr1	2865738	2865762	*	1.06830292299759e-05	0.00543925990782364	-30.1308768386305
chr1.2887163.2887187	chr1	2887163	2887187	*	0.000285461249533711	0.0193740592648713	-45.5425257438253
chr1.2887388.2887412	chr1	2887388	2887412	*	0.000931912250120478	0.0314848032833313	-26.6068525136379
chr1.2887438.2887462	chr1	2887438	2887462	*	0.00091492636106751	0.0312499106916657	-30.1782050423526
chr1.2887713.2887737	chr1	2887713	2887737	*	5.11111080467192e-05	0.00999864209817075	-27.5720258272069
chr1.2895513.2895537	chr1	2895513	2895537	*	0.00105252163339482	0.033205106308173	-26.6470330990263
chr1.2895738.2895762	chr1	2895738	2895762	*	2.79390137265861e-07	0.00138866802792455	-34.8052958259977
chr1.2896013.2896037	chr1	2896013	2896037	*	0.0119811066407938	0.0993435855596271	-27.0363074728828
chr1.2898613.2898637	chr1	2898613	2898637	*	0.00197623692327604	0.04339254417496	-30.698953025255
chr1.2898663.2898687	chr1	2898663	2898687	*	0.000628991005057696	0.0267356546410361	-39.8006293166114
chr1.2898688.2898712	chr1	2898688	2898712	*	0.00128743186900675	0.0361741101035379	-36.3260643792635
chr1.2899163.2899187	chr1	2899163	2899187	*	0.000827485881870179	0.0299362913500741	-29.761821776931
chr1.2899488.2899512	chr1	2899488	2899512	*	0.00138581520901501	0.037317414943024	-27.6042586694935
chr1.2900638.2900662	chr1	2900638	2900662	*	6.60924342348129e-05	0.0110545169457716	-33.3214991527221
chr1.2901013.2901037	chr1	2901013	2901037	*	0.00294601520143799	0.0518766100002747	-25.7252643246814
chr1.2901188.2901212	chr1	2901188	2901212	*	0.00292801257700803	0.0517312749765713	-26.5680451965176
chr1.2906563.2906587	chr1	2906563	2906587	*	0.00558772537703361	0.069285394217253	-32.0319851655933
chr1.2919088.2919112	chr1	2919088	2919112	*	0.000194847124841905	0.0167998008474796	-31.1195901756546
chr1.2928738.2928762	chr1	2928738	2928762	*	7.61271957637526e-05	0.0117064291699675	-31.7329587910499
chr1.2930713.2930737	chr1	2930713	2930737	*	0.000255548119865818	0.0186034475088794	-28.301670236217
chr1.2930763.2930787	chr1	2930763	2930787	*	0.000138958947977568	0.0147409290787335	-29.0131837312234
chr1.2931538.2931562	chr1	2931538	2931562	*	0.00150176979025526	0.0385930922680896	-47.4557929049037
chr1.2931638.2931662	chr1	2931638	2931662	*	0.0029655085020865	0.0520249064315734	-34.0376630162013
chr1.2935038.2935062	chr1	2935038	2935062	*	0.000107559511833263	0.013331934331712	-43.5875809128482
chr1.2935213.2935237	chr1	2935213	2935237	*	0.0002299091521564	0.0178845692811916	-31.8945852350912
chr1.2935313.2935337	chr1	2935313	2935337	*	0.00111799434592729	0.0340581119135032	-36.4512869036823
chr1.2944663.2944687	chr1	2944663	2944687	*	0.000435457732038789	0.0229693787577291	-26.9855497103567
chr1.2945213.2945237	chr1	2945213	2945237	*	0.0051141976408518	0.066502292675539	-31.7974649154837
chr1.2946063.2946087	chr1	2946063	2946087	*	0.000173806130381244	0.0160686598734632	-45.3794893165501
chr1.2946088.2946112	chr1	2946088	2946112	*	0.00105440603656797	0.0332299998616352	-36.9881327157032
chr1.2947363.2947387	chr1	2947363	2947387	*	0.000246418887448863	0.0183365565204099	-30.2843353614669
chr1.2947713.2947737	chr1	2947713	2947737	*	0.000933233086009295	0.0315043681128913	-25.05652763523
chr1.2948588.2948612	chr1	2948588	2948612	*	0.00536668031677649	0.0679976640844041	-25.4063812073713
chr1.2948688.2948712	chr1	2948688	2948712	*	0.00188502168189217	0.0424916218450475	-27.4182246485482
chr1.2949313.2949337	chr1	2949313	2949337	*	0.000477898648492846	0.0238816255136638	-27.2611755716856
chr1.2953988.2954012	chr1	2953988	2954012	*	0.00140532629652541	0.0375301887665767	-26.0245574239395
chr1.2954088.2954112	chr1	2954088	2954112	*	0.00193475604522393	0.0429512080945257	-35.9411070281678
chr1.2954138.2954162	chr1	2954138	2954162	*	0.00839361163837503	0.083860652757708	-31.1588963980571
chr1.2954163.2954187	chr1	2954163	2954187	*	0.00189886487017025	0.0426187559606173	-37.4183873708136
chr1.2970613.2970637	chr1	2970613	2970637	*	0.00614990605818144	0.0724356894853705	-30.3968790983701
chr1.2979413.2979437	chr1	2979413	2979437	*	0.00642637431529563	0.0739427619446205	-28.549571128444
chr1.2979638.2979662	chr1	2979638	2979662	*	0.00133977745064205	0.0367905829433652	-33.7598568923441
chr1.2982263.2982287	chr1	2982263	2982287	*	0.00110170610554051	0.0338513319516424	-26.4591543446819
chr1.2982313.2982337	chr1	2982313	2982337	*	0.00190752002934939	0.0426702568483251	-32.04616736969
chr1.2983738.2983762	chr1	2983738	2983762	*	0.00456592510777664	0.0632386892007542	-27.0177461109902
chr1.2988163.2988187	chr1	2988163	2988187	*	0.00183473111069583	0.0420079734427646	-48.3624482357137
chr1.2991663.2991687	chr1	2991663	2991687	*	0.00796938998314538	0.0817822256223097	-25.7743653626653
chr1.2992888.2992912	chr1	2992888	2992912	*	0.000481287423353015	0.02395080713702	-28.0909582011594
chr1.2992913.2992937	chr1	2992913	2992937	*	0.00183527912191402	0.042015026982291	-31.8146825055826
chr1.2993038.2993062	chr1	2993038	2993062	*	0.0048497298883952	0.0649972192721818	-26.5021662359735
chr1.2993088.2993112	chr1	2993088	2993112	*	0.00185679110439333	0.0422155011557219	-31.0292169809138
chr1.2993163.2993187	chr1	2993163	2993187	*	0.0012444209932495	0.0356508477434553	-31.901216036208
chr1.2997713.2997737	chr1	2997713	2997737	*	0.00969899969026969	0.0897886850101721	-41.9531022938726
chr1.2997938.2997962	chr1	2997938	2997962	*	0.000947759591217123	0.0316812842443927	-41.9017269081224
chr1.2999588.2999612	chr1	2999588	2999612	*	0.000158115873719002	0.0154929982916593	-25.5581214975657
chr1.2999913.2999937	chr1	2999913	2999937	*	0.00193113443463113	0.042909796518572	-25.9587152317779
chr1.2999988.3000012	chr1	2999988	3000012	*	0.000588654364144629	0.025982411923067	-34.868265184631
chr1.3003688.3003712	chr1	3003688	3003712	*	0.00119997060793717	0.0350981405694661	-31.8103987022539
chr1.3011138.3011162	chr1	3011138	3011162	*	0.0111670685378443	0.0960402507998571	-25.2702555654059
chr1.3017563.3017587	chr1	3017563	3017587	*	7.0725867228274e-05	0.0113440188615944	-32.0513661010973
chr1.3018413.3018437	chr1	3018413	3018437	*	0.00106267999193475	0.0333268067987948	-30.7508429150903
chr1.3021938.3021962	chr1	3021938	3021962	*	0.00456275140114347	0.063223135443649	-30.8940793831317
chr1.3022463.3022487	chr1	3022463	3022487	*	0.012078197315983	0.0997483595011711	-29.6723023218481
chr1.3026088.3026112	chr1	3026088	3026112	*	0.00325322943494784	0.054237423193062	-33.7229760770532
chr1.3032563.3032587	chr1	3032563	3032587	*	0.000251910098871978	0.018488564677448	-26.288767011691
chr1.3032713.3032737	chr1	3032713	3032737	*	0.000141991300593854	0.0148778334656747	-26.6255282889072
chr1.3032788.3032812	chr1	3032788	3032812	*	0.00028692549583383	0.0194096941495657	-25.3966717458727
chr1.3036988.3037012	chr1	3036988	3037012	*	0.00154390104778572	0.0390576852885389	-35.1521540929765
chr1.3037138.3037162	chr1	3037138	3037162	*	0.000543691625432964	0.0251560155478656	-33.7138960441307
chr1.3037888.3037912	chr1	3037888	3037912	*	0.000720587369732986	0.0283096844593979	-42.8043621956085
chr1.3037963.3037987	chr1	3037963	3037987	*	0.000265828962339746	0.0188707669625056	-28.6925770988707
chr1.3038113.3038137	chr1	3038113	3038137	*	1.71080551023736e-06	0.00265890557930423	-26.9281606303622
chr1.3038238.3038262	chr1	3038238	3038262	*	3.11691035987079e-05	0.00824325288554379	-25.6925104924976
chr1.3038438.3038462	chr1	3038438	3038462	*	0.00329714312494444	0.0545566505259296	-32.1508148524609
chr1.3038863.3038887	chr1	3038863	3038887	*	0.000244743203348428	0.0182968079237938	-29.2270719399013
chr1.3042563.3042587	chr1	3042563	3042587	*	0.000576242176670805	0.0257641452625665	-28.4856698471237
chr1.3042913.3042937	chr1	3042913	3042937	*	0.00239624280404081	0.0472435171371914	-25.6089393425139
chr1.3045313.3045337	chr1	3045313	3045337	*	0.00221059989990635	0.045581719348109	-26.182411616506
chr1.3052613.3052637	chr1	3052613	3052637	*	0.00170439617673527	0.0407914017223078	-31.8168179934665
chr1.3052913.3052937	chr1	3052913	3052937	*	0.00209114041499657	0.0444802031042257	-32.2194462299363
chr1.3056488.3056512	chr1	3056488	3056512	*	2.03562359916867e-05	0.00702394853771541	-35.263098508531
chr1.3056688.3056712	chr1	3056688	3056712	*	0.00765564213474566	0.0802911387730783	-31.4221541804305
chr1.3057238.3057262	chr1	3057238	3057262	*	7.24167487861777e-05	0.0114368268660078	-37.6536747468299
chr1.3057488.3057512	chr1	3057488	3057512	*	0.000481299492728105	0.02395080713702	-28.7996561528458
chr1.3066538.3066562	chr1	3066538	3066562	*	0.00065415668790812	0.0271987133654896	-26.4576425318182
chr1.3067538.3067562	chr1	3067538	3067562	*	0.00589816814497763	0.0710558491207609	-51.7828018616061
chr1.3069838.3069862	chr1	3069838	3069862	*	0.000157746827600025	0.0154749058969108	-32.4053361570883
chr1.3070113.3070137	chr1	3070113	3070137	*	0.000491197044519904	0.0241513182557964	-30.6048644876871
chr1.3073638.3073662	chr1	3073638	3073662	*	0.00156036439871843	0.0392533564158879	-25.6020923874728
chr1.3081313.3081337	chr1	3081313	3081337	*	0.000110980404191522	0.0135077757292552	-25.5403541643516
chr1.3085838.3085862	chr1	3085838	3085862	*	0.00466808738283825	0.0638738172623704	-28.8047469042422
chr1.3085988.3086012	chr1	3085988	3086012	*	0.00131076578145427	0.036446126278274	-30.8764521502161
chr1.3088563.3088587	chr1	3088563	3088587	*	0.00551595544067803	0.0688930828080301	-25.6536120964469
chr1.3090438.3090462	chr1	3090438	3090462	*	0.00398854993658419	0.0594453668133513	-43.7746802267534
chr1.3096438.3096462	chr1	3096438	3096462	*	0.000781438422784957	0.0292436080574442	-30.4355916584207
chr1.3099913.3099937	chr1	3099913	3099937	*	0.00172375046609428	0.0409464492683919	-29.2407991969415
chr1.3103538.3103562	chr1	3103538	3103562	*	0.00280791290308201	0.0507578749376977	-39.3260910970025
chr1.3103888.3103912	chr1	3103888	3103912	*	0.0034876943578898	0.0559313769431262	-29.3089612391652
chr1.3112288.3112312	chr1	3112288	3112312	*	0.0087531204068888	0.0855417724130461	-25.4569066680002
chr1.3112713.3112737	chr1	3112713	3112737	*	0.00911917157041891	0.087249971853513	-35.2993010264051
chr1.3112913.3112937	chr1	3112913	3112937	*	0.000316979387269696	0.0201920463037886	-28.3514260742731
chr1.3114563.3114587	chr1	3114563	3114587	*	0.00456132791474378	0.0632147172800446	-27.9171508709695
chr1.3121463.3121487	chr1	3121463	3121487	*	0.010224342974848	0.092050978705171	-27.5503361252675
chr1.3121688.3121712	chr1	3121688	3121712	*	0.00187756501256306	0.0424210742568784	-29.1100558927129
chr1.3129113.3129137	chr1	3129113	3129137	*	0.000406506646080445	0.0223554003123411	-43.4246361675262
chr1.3132188.3132212	chr1	3132188	3132212	*	0.000950284752311382	0.0317261187011753	-27.0887265677944
chr1.3136863.3136887	chr1	3136863	3136887	*	0.00394281206356609	0.0591066256594987	-27.7523018532684
chr1.3137013.3137037	chr1	3137013	3137037	*	0.0055958127909718	0.0693398469217347	-28.3402690179147
chr1.3138213.3138237	chr1	3138213	3138237	*	0.00116154516356015	0.0346277700499651	-35.3217429755113
chr1.3140288.3140312	chr1	3140288	3140312	*	0.00290416069207781	0.0515343209349624	-31.6568505859585
chr1.3141163.3141187	chr1	3141163	3141187	*	0.00315344261139092	0.0534810102490826	-38.2025311182601
chr1.3142288.3142312	chr1	3142288	3142312	*	0.000714281245875838	0.0282076125082813	-38.5051779301677
chr1.3144163.3144187	chr1	3144163	3144187	*	0.00393798910235606	0.0590756281092332	-27.3866169905538
chr1.3144188.3144212	chr1	3144188	3144212	*	0.000460824994042299	0.0235198271479559	-27.9313673340531
chr1.3144638.3144662	chr1	3144638	3144662	*	0.000466267336390895	0.0236436854625075	-30.5402183149018
chr1.3150688.3150712	chr1	3150688	3150712	*	6.09417959835528e-05	0.0106727406341626	-31.5834585236432
chr1.3151138.3151162	chr1	3151138	3151162	*	0.0037243894983854	0.0575836709293916	-25.8288539960816
chr1.3154288.3154312	chr1	3154288	3154312	*	0.000528980821153684	0.0248859161856575	-39.0791348614759
chr1.3159738.3159762	chr1	3159738	3159762	*	0.000542641214699682	0.0251428469291068	-27.5418580274803
chr1.3160088.3160112	chr1	3160088	3160112	*	0.00036438751486472	0.0213934465474876	-61.104118046619
chr1.3188738.3188762	chr1	3188738	3188762	*	0.00172919353849313	0.0409925621477782	-28.9356266974929
chr1.3189088.3189112	chr1	3189088	3189112	*	0.0018605361030538	0.0422566134183243	-28.1945085330949
chr1.3189463.3189487	chr1	3189463	3189487	*	0.000704362185127963	0.0280715664151666	-27.9287744408194
chr1.3192113.3192137	chr1	3192113	3192137	*	0.00353732992579913	0.0562916742841999	-39.5507868744795
chr1.3195213.3195237	chr1	3195213	3195237	*	0.00468034971213279	0.0639522200533943	-26.1264648423493
chr1.3195663.3195687	chr1	3195663	3195687	*	6.15815427340496e-05	0.0107153869277074	-40.0590461920505
chr1.3199463.3199487	chr1	3199463	3199487	*	0.00082759574081348	0.0299382283022713	-33.440004468292
chr1.3199688.3199712	chr1	3199688	3199712	*	0.000126128513164314	0.0141896486376197	-37.7623513430484
chr1.3201413.3201437	chr1	3201413	3201437	*	0.00473992047251436	0.0643313934400829	-31.6548586606184
chr1.3207113.3207137	chr1	3207113	3207137	*	0.00237844335137374	0.0470863708331896	-32.1152157387123
chr1.3207263.3207287	chr1	3207263	3207287	*	0.00103831319885403	0.0329934459154045	-32.0451000955935
chr1.3209563.3209587	chr1	3209563	3209587	*	0.00603761978551329	0.0718317830980033	-29.2381027181436
chr1.3212913.3212937	chr1	3212913	3212937	*	0.00145694025250091	0.0380800115333115	-41.0539957455355
chr1.3227613.3227637	chr1	3227613	3227637	*	0.00334977021129579	0.0549441536088079	-30.0113439265683
chr1.3228963.3228987	chr1	3228963	3228987	*	0.000324345442835932	0.0203857853783827	-30.1905060141887
chr1.3230388.3230412	chr1	3230388	3230412	*	0.00713666310401896	0.0776123932143222	-30.5113048500359
chr1.3230738.3230762	chr1	3230738	3230762	*	7.47813592819702e-05	0.0116218895441048	-45.0701892676143
chr1.3245938.3245962	chr1	3245938	3245962	*	0.00149431189350164	0.0385143368904508	-25.4149769231599
chr1.3247813.3247837	chr1	3247813	3247837	*	0.00528346548187329	0.0674718659252281	-42.0318490236219
chr1.3248163.3248187	chr1	3248163	3248187	*	0.00100345658322293	0.0324698749571796	-25.2984148846631
chr1.3265588.3265612	chr1	3265588	3265612	*	0.00298445524194227	0.0521644386353346	-41.197836222682
chr1.3267138.3267162	chr1	3267138	3267162	*	0.00575807137822951	0.0702387234957623	-31.2233038695992
chr1.3269813.3269837	chr1	3269813	3269837	*	0.000151632320450222	0.0152758699506305	-33.8771942355652
chr1.3274163.3274187	chr1	3274163	3274187	*	0.00621743502684459	0.0728115046412341	-28.0766747044369
chr1.3279013.3279037	chr1	3279013	3279037	*	0.00182065316741213	0.0418740298954369	-28.6957770134197
chr1.3281263.3281287	chr1	3281263	3281287	*	0.002164116268115	0.0451948412432063	-31.6868719080093
chr1.3284138.3284162	chr1	3284138	3284162	*	0.0089697000046407	0.0865690153270813	-29.1317467777327
chr1.3302613.3302637	chr1	3302613	3302637	*	0.00207373171439103	0.0443054520310568	-27.6095525698413
chr1.3306113.3306137	chr1	3306113	3306137	*	0.00328560917000117	0.0544712647708766	-25.1160579040773
chr1.3308463.3308487	chr1	3308463	3308487	*	3.40643757524958e-05	0.00850997438653786	-27.0990422178183
chr1.3311213.3311237	chr1	3311213	3311237	*	0.000184445599056609	0.0164521120167231	-31.9609701366689
chr1.3320713.3320737	chr1	3320713	3320737	*	0.00596819685356443	0.0714277802960409	-46.8633813722596
chr1.3320738.3320762	chr1	3320738	3320762	*	0.00741547885110456	0.0790979391695004	-38.1854544172629
chr1.3327163.3327187	chr1	3327163	3327187	*	0.00180742610457517	0.0417392165912759	-34.9625660620141
chr1.3331288.3331312	chr1	3331288	3331312	*	0.00425703307670609	0.0612194173690661	-29.3782719392424
chr1.3334488.3334512	chr1	3334488	3334512	*	0.0038946136886351	0.0587575959064351	-31.7229936081255
chr1.3340638.3340662	chr1	3340638	3340662	*	0.0108611577758161	0.0948067259945342	-31.1350748979027
chr1.3341913.3341937	chr1	3341913	3341937	*	2.71340810230926e-05	0.00782416380279093	-44.0448382223027
chr1.3344588.3344612	chr1	3344588	3344612	*	0.0033383381187889	0.0548640953005305	-25.1400597587943
chr1.3345088.3345112	chr1	3345088	3345112	*	0.00070078545200574	0.0279906028691411	-28.3833371456904
chr1.3345288.3345312	chr1	3345288	3345312	*	0.0102625669841306	0.0922196772558816	-25.2179170360789
chr1.3346138.3346162	chr1	3346138	3346162	*	0.000501483434184593	0.0243591035027804	-41.3774454989137
chr1.3348013.3348037	chr1	3348013	3348037	*	0.000786681873941094	0.029313521852635	-28.5943075266647
chr1.3373388.3373412	chr1	3373388	3373412	*	0.00489830415101592	0.0652578016202376	-25.9097167992795
chr1.3376063.3376087	chr1	3376063	3376087	*	0.0107847757547723	0.0944688881433103	-27.388950149364
chr1.3376313.3376337	chr1	3376313	3376337	*	0.00190543482366169	0.0426600980397692	-27.9888233997623
chr1.3376413.3376437	chr1	3376413	3376437	*	0.00162385788866208	0.0399744448014992	-25.3563738164427
chr1.3376663.3376687	chr1	3376663	3376687	*	0.00344035667736731	0.0555962915075513	-27.2567418558611
chr1.3377288.3377312	chr1	3377288	3377312	*	0.00536308744781717	0.0679720353108143	-25.855610050282
chr1.3377588.3377612	chr1	3377588	3377612	*	0.000605513636070253	0.0262836547858709	-50.0320697877846
chr1.3378988.3379012	chr1	3378988	3379012	*	0.00953774396392378	0.0891336418261273	-39.9589109730403
chr1.3380038.3380062	chr1	3380038	3380062	*	0.000513637591734483	0.0246029924194774	-29.7489520341561
chr1.3380238.3380262	chr1	3380238	3380262	*	0.00254944686785093	0.0486102185742166	-26.1596606223001
chr1.3383313.3383337	chr1	3383313	3383337	*	0.00951769715668427	0.089042699775918	-29.2177716389132
chr1.3385538.3385562	chr1	3385538	3385562	*	0.000100361639224402	0.0129955741221255	-25.1612389053745
chr1.3385738.3385762	chr1	3385738	3385762	*	0.000184481168110488	0.0164521120167231	-26.7973048985053
chr1.3389238.3389262	chr1	3389238	3389262	*	0.000716038607059674	0.0282424683483939	-35.2162560976761
chr1.3396338.3396362	chr1	3396338	3396362	*	0.000312547554272823	0.0201037942207674	-43.7161066685137
chr1.3399138.3399162	chr1	3399138	3399162	*	0.0110827834969401	0.0957123230432221	-36.0997740701776
chr1.3400288.3400312	chr1	3400288	3400312	*	0.00378522076766103	0.0580283793892894	-30.7287662158699
chr1.3400388.3400412	chr1	3400388	3400412	*	0.000255711916662792	0.0186089976850867	-31.2999834847444
chr1.3407488.3407512	chr1	3407488	3407512	*	0.00818047651348589	0.0828342924179637	-31.6759351451586
chr1.3414013.3414037	chr1	3414013	3414037	*	0.000534429005831739	0.0249966475299914	-27.6380867562488
chr1.3414313.3414337	chr1	3414313	3414337	*	9.06267286410836e-05	0.0125061428861574	-33.1031983758833
chr1.3415063.3415087	chr1	3415063	3415087	*	0.00100225615834732	0.0324508731588688	-38.1534800160205
chr1.3417513.3417537	chr1	3417513	3417537	*	0.00208180742845074	0.0443819485300114	-26.6828087003089
chr1.3420088.3420112	chr1	3420088	3420112	*	0.000864990885132808	0.0304982189124383	-34.3333239925027
chr1.3434313.3434337	chr1	3434313	3434337	*	0.00225801481921244	0.0460162633061499	-36.9450410732372
chr1.3437013.3437037	chr1	3437013	3437037	*	0.000917458552506802	0.0312917609227435	-38.4744126250568
chr1.3437063.3437087	chr1	3437063	3437087	*	0.00459745527527603	0.0634519368524079	-29.6280030962278
chr1.3438663.3438687	chr1	3438663	3438687	*	0.0016492557699787	0.040229842856249	-31.1777701359974
chr1.3451263.3451287	chr1	3451263	3451287	*	0.000892738320070617	0.0309202833697881	-27.1453068421468
chr1.3453338.3453362	chr1	3453338	3453362	*	0.0071419214828042	0.0776459952422903	-42.6258620065955
chr1.3455938.3455962	chr1	3455938	3455962	*	0.00757081800177322	0.0798389460122386	-39.8208178199908
chr1.3456613.3456637	chr1	3456613	3456637	*	0.0117954619982597	0.0985953175087324	-27.3134704661629
chr1.3456838.3456862	chr1	3456838	3456862	*	0.00111174204893264	0.0339641560158767	-36.6959774625969
chr1.3458363.3458387	chr1	3458363	3458387	*	0.00340383849063661	0.055344737762527	-32.595110286005
chr1.3458388.3458412	chr1	3458388	3458412	*	0.00277241624746197	0.0504521190613374	-38.4020134608669
chr1.3482638.3482662	chr1	3482638	3482662	*	0.00393061213201548	0.0590214264097182	-42.1350190043294
chr1.3483038.3483062	chr1	3483038	3483062	*	0.000167390205352595	0.0158340900816342	-29.1370962335906
chr1.3484013.3484037	chr1	3484013	3484037	*	0.00109429219777251	0.0337470360209387	-33.6081412361976
chr1.3485538.3485562	chr1	3485538	3485562	*	0.00342183332702457	0.055458995197846	-33.0420640280819
chr1.3486163.3486187	chr1	3486163	3486187	*	0.00119931979225054	0.0350925711857444	-30.9768013521166
chr1.3498013.3498037	chr1	3498013	3498037	*	0.0106854251636035	0.0940287432248417	-43.123238540664
chr1.3498588.3498612	chr1	3498588	3498612	*	0.00205988253846893	0.0441577590364169	-32.0405352689495
chr1.3506063.3506087	chr1	3506063	3506087	*	0.00652639003539163	0.0744698138485305	-25.6036987927517
chr1.3511088.3511112	chr1	3511088	3511112	*	0.00975401087237602	0.090021560742166	-26.3387589725165
chr1.3511488.3511512	chr1	3511488	3511512	*	0.00155350142090346	0.0391694566906083	-29.0362186083501
chr1.3514913.3514937	chr1	3514913	3514937	*	0.000518341718652337	0.0246965817053316	-32.9020962332367
chr1.3514938.3514962	chr1	3514938	3514962	*	0.000221367985052787	0.0176301097272261	-41.5205565801541
chr1.3514988.3515012	chr1	3514988	3515012	*	0.008439818634899	0.0840921888301969	-26.9739483049011
chr1.3515013.3515037	chr1	3515013	3515037	*	0.00516797620741919	0.0668137663485685	-41.005690246552
chr1.3515238.3515262	chr1	3515238	3515262	*	0.001399852765484	0.0374573276104045	-37.2661869347983
chr1.3520588.3520612	chr1	3520588	3520612	*	0.00462757179541212	0.0636376981409474	-28.431772213802
chr1.3534538.3534562	chr1	3534538	3534562	*	0.00019919038750253	0.0169317200734922	-30.4559808856313
chr1.3539963.3539987	chr1	3539963	3539987	*	0.0053898952096576	0.0681326229556049	-30.5269591569861
chr1.3549138.3549162	chr1	3549138	3549162	*	0.00736547594866815	0.0788177455254371	-25.8724961390666
chr1.3574238.3574262	chr1	3574238	3574262	*	0.00102434466802799	0.0327718278559386	-45.6208274069107
chr1.3589888.3589912	chr1	3589888	3589912	*	0.00122638821459434	0.0354376577222372	-36.0906758869655
chr1.3590613.3590637	chr1	3590613	3590637	*	0.0021120575870993	0.0446772875071771	-27.8020339148781
chr1.3592138.3592162	chr1	3592138	3592162	*	0.00552329342125998	0.0689302595096457	-31.3386640918311
chr1.3595013.3595037	chr1	3595013	3595037	*	0.000278018577696793	0.0191870787370702	-28.7036309498071
chr1.3597888.3597912	chr1	3597888	3597912	*	0.00401725073422487	0.0596394798346851	-28.8328937380525
chr1.3598963.3598987	chr1	3598963	3598987	*	0.0016912852572908	0.0406610361628908	-45.6774615859893
chr1.3603788.3603812	chr1	3603788	3603812	*	0.00233758169440101	0.0467155288066869	-41.4801725255282
chr1.3614888.3614912	chr1	3614888	3614912	*	0.00543838986961842	0.0684278403824845	-44.5305563777838
chr1.3615338.3615362	chr1	3615338	3615362	*	0.000473401453111998	0.023780483953151	-45.0468782455608
chr1.3622713.3622737	chr1	3622713	3622737	*	0.0019878176764411	0.0435003842258797	-39.3634875354425
chr1.3627013.3627037	chr1	3627013	3627037	*	1.7904961734295e-05	0.00666647300417827	-25.8254872957804
chr1.3630163.3630187	chr1	3630163	3630187	*	0.00762743017813561	0.0801279043415084	-32.9317190564386
chr1.3630213.3630237	chr1	3630213	3630237	*	0.0020936708216643	0.0445057062577843	-28.909829120762
chr1.3631338.3631362	chr1	3631338	3631362	*	0.000151545668495209	0.0152758014298411	-29.3995156101312
chr1.3631788.3631812	chr1	3631788	3631812	*	0.00164199036004931	0.040147759102116	-42.2872243191364
chr1.3646563.3646587	chr1	3646563	3646587	*	0.00427254109805939	0.0613241368098265	-29.6689213765565
chr1.3650838.3650862	chr1	3650838	3650862	*	0.0103228163991633	0.0924687424406655	-30.2848457848999
chr1.3652963.3652987	chr1	3652963	3652987	*	0.000787076877267679	0.0293215022129632	-27.2827852769673
chr1.3670813.3670837	chr1	3670813	3670837	*	0.0021394205209152	0.0449538238982364	-30.2635387105606
chr1.3672063.3672087	chr1	3672063	3672087	*	9.7687919440151e-05	0.0128678113622827	-44.9278755887473
chr1.3672188.3672212	chr1	3672188	3672212	*	0.0042150576646781	0.0609775881896829	-29.2809600391276
chr1.3679613.3679637	chr1	3679613	3679637	*	6.05805839138696e-05	0.0106450776629558	-33.0880006057279
chr1.3687688.3687712	chr1	3687688	3687712	*	0.00298523437801947	0.0521737170061855	-28.6288898778271
chr1.3687788.3687812	chr1	3687788	3687812	*	0.000218760824654405	0.0175460911279493	-33.7670419158111
chr1.3687938.3687962	chr1	3687938	3687962	*	0.0110739819428249	0.0956804060129738	-33.0002879460602
chr1.3689788.3689812	chr1	3689788	3689812	*	0.00143038025753374	0.0377988725273124	-29.0550621090302
chr1.3690013.3690037	chr1	3690013	3690037	*	0.0113483477087001	0.0968035817598618	-27.7305211793386
chr1.3690113.3690137	chr1	3690113	3690137	*	0.00762930313639136	0.0801403682858315	-31.6138314427606
chr1.3691188.3691212	chr1	3691188	3691212	*	0.00184145949774103	0.0420758336963672	-29.9258680237751
chr1.3695138.3695162	chr1	3695138	3695162	*	0.000402487149705844	0.0222783388648993	-34.0053854171606
chr1.3701863.3701887	chr1	3701863	3701887	*	0.00186876319225359	0.0423263840875415	-39.522081995066
chr1.3707488.3707512	chr1	3707488	3707512	*	0.00229431593608968	0.0463298437543236	-32.1617947870025
chr1.3747163.3747187	chr1	3747163	3747187	*	0.00114505073637806	0.0344215865424125	-25.9370109672427
chr1.3775163.3775187	chr1	3775163	3775187	*	0.00813686583182406	0.0826207743976967	-29.4420614454422
chr1.3781963.3781987	chr1	3781963	3781987	*	9.2286816858401e-05	0.0125822883236839	-31.7782672360691
chr1.3782213.3782237	chr1	3782213	3782237	*	0.00200021931421291	0.0436231584729778	-25.3046759676256
chr1.3802363.3802387	chr1	3802363	3802387	*	0.00136657522544395	0.0371202374815144	-28.1082708836096
chr1.3802413.3802437	chr1	3802413	3802437	*	9.9453674272421e-05	0.0129381890655628	-36.5107596106882
chr1.3802788.3802812	chr1	3802788	3802812	*	0.00465090006712137	0.0637788276417066	-26.179811537667
chr1.3802963.3802987	chr1	3802963	3802987	*	1.37761023018243e-05	0.00606349342654423	-53.0054974811038
chr1.3803013.3803037	chr1	3803013	3803037	*	0.000162331622834053	0.0156634147978718	-35.4845171729221
chr1.3803038.3803062	chr1	3803038	3803062	*	0.000137235864340481	0.01466624368633	-46.4317283997563
chr1.3807138.3807162	chr1	3807138	3807162	*	0.000528059222856988	0.0248736283311498	-27.5161927847209
chr1.3808388.3808412	chr1	3808388	3808412	*	0.0024276983076149	0.0475197912028024	-38.6438413509939
chr1.3808413.3808437	chr1	3808413	3808437	*	0.00339543155922792	0.0552877294033952	-31.428497776932
chr1.3820513.3820537	chr1	3820513	3820537	*	0.0034087471757943	0.0553724697776708	-25.6828263391607
chr1.3826088.3826112	chr1	3826088	3826112	*	0.0052184401332654	0.0671117682784613	-66.9776110220262
chr1.3828663.3828687	chr1	3828663	3828687	*	0.00786268764020347	0.081237760272602	-28.0891904069477
chr1.3828813.3828837	chr1	3828813	3828837	*	2.33856316256057e-05	0.00741336705367311	-25.7017788629212
chr1.3830538.3830562	chr1	3830538	3830562	*	0.00141438442333114	0.0376168508664489	-32.8153709438002
chr1.3840013.3840037	chr1	3840013	3840037	*	0.0068354342768006	0.0760776152141112	-34.8039574857923
chr1.3840563.3840587	chr1	3840563	3840587	*	0.00236302787351506	0.0469453573236588	-27.2428132802836
chr1.4005688.4005712	chr1	4005688	4005712	*	0.0025018227881779	0.0481805138196323	-28.768729076825
chr1.4079838.4079862	chr1	4079838	4079862	*	0.00230662760473909	0.0464458966040941	-28.4150736488778
chr1.4081188.4081212	chr1	4081188	4081212	*	0.00359480046339262	0.0567138883424296	-31.9508468375085
chr1.4136688.4136712	chr1	4136688	4136712	*	1.01431374366712e-05	0.00533901011964678	-27.3690995680237
chr1.4136713.4136737	chr1	4136713	4136737	*	2.22847332719999e-05	0.00729830571948088	-35.5049309381656
chr1.4142838.4142862	chr1	4142838	4142862	*	0.00363547143654478	0.0570016634852548	-30.5466848332029
chr1.4150313.4150337	chr1	4150313	4150337	*	0.00488993354676109	0.0652182332034239	-37.6529184914778
chr1.4182213.4182237	chr1	4182213	4182237	*	0.00423854096889487	0.061131834256693	-32.6301227131063
chr1.4189788.4189812	chr1	4189788	4189812	*	0.000317504660599397	0.020201992527032	-27.4899210190862
chr1.4189888.4189912	chr1	4189888	4189912	*	0.00218924487154383	0.0453996399917169	-26.4738773298308
chr1.4290413.4290437	chr1	4290413	4290437	*	0.00664222808967692	0.0750716540093492	-27.9691150632762
chr1.4402313.4402337	chr1	4402313	4402337	*	0.00130231165284039	0.0363464265000127	-25.1625918532755
chr1.4485313.4485337	chr1	4485313	4485337	*	0.0012127763462644	0.0352667169035086	-28.760785229942
chr1.4660138.4660162	chr1	4660138	4660162	*	0.000130077210983002	0.0143754141671532	-59.8036441913488
chr1.4660163.4660187	chr1	4660163	4660187	*	6.53282971110125e-05	0.0109965106002086	-60.5593817449451
chr1.4675263.4675287	chr1	4675263	4675287	*	0.000772436260001415	0.0291094789258139	-36.5773772758022
chr1.4675713.4675737	chr1	4675713	4675737	*	8.1330642503844e-06	0.00497081153417851	-33.022871233158
chr1.4688688.4688712	chr1	4688688	4688712	*	0.00545601051691944	0.0685409343291271	-42.1045000463937
chr1.4693838.4693862	chr1	4693838	4693862	*	0.000501756432220532	0.0243639955529053	-44.4765206384689
chr1.4693913.4693937	chr1	4693913	4693937	*	7.85183175326412e-05	0.0118574250939501	-41.7962615963326
chr1.4693963.4693987	chr1	4693963	4693987	*	0.000806236858143877	0.0296073976331687	-33.0542004223081
chr1.4724688.4724712	chr1	4724688	4724712	*	0.00616538127123379	0.0725089936613277	-31.3326781945958
chr1.4752688.4752712	chr1	4752688	4752712	*	0.00537356009222334	0.0680464846574231	-28.8051242252699
chr1.4762763.4762787	chr1	4762763	4762787	*	0.00568433458219245	0.0698371171539459	-36.7778378711782
chr1.4766638.4766662	chr1	4766638	4766662	*	0.000760989098184649	0.0289454433947444	-34.8009570666559
chr1.4773988.4774012	chr1	4773988	4774012	*	2.90804244595671e-06	0.00326113125876829	-33.3838261269535
chr1.4774113.4774137	chr1	4774113	4774137	*	0.00112320641409563	0.0341216101087667	-49.3629573398922
chr1.4785763.4785787	chr1	4785763	4785787	*	8.96916126694925e-05	0.0124448652450771	-32.4109207517221
chr1.4787338.4787362	chr1	4787338	4787362	*	0.0114364996670925	0.0971232582588719	-32.4987860918452
chr1.4787613.4787637	chr1	4787613	4787637	*	0.00300260272684302	0.0523148286548635	-29.6694327789126
chr1.4787663.4787687	chr1	4787663	4787687	*	0.00218169834295278	0.0453344151947112	-30.4086608371895
chr1.4795138.4795162	chr1	4795138	4795162	*	0.00178642127002198	0.0415425338489209	-51.7855890384924
chr1.4795538.4795562	chr1	4795538	4795562	*	0.0120637375648544	0.0996901066571852	-29.0608272270446
chr1.4809588.4809612	chr1	4809588	4809612	*	0.00472567188467082	0.0642372211114377	-38.3690666097649
chr1.4829738.4829762	chr1	4829738	4829762	*	0.0104955213100945	0.0932120183854635	-30.149260908652
chr1.4829763.4829787	chr1	4829763	4829787	*	0.00494849516273314	0.0655706034359368	-27.5834575621966
chr1.4830038.4830062	chr1	4830038	4830062	*	0.00184003234822789	0.0420636720011285	-28.4378200364604
chr1.4830163.4830187	chr1	4830163	4830187	*	6.11091897416207e-07	0.00181878260056259	-34.4160328712168
chr1.4834238.4834262	chr1	4834238	4834262	*	0.000957769203473579	0.0318442227040218	-29.0194964976905
chr1.4838938.4838962	chr1	4838938	4838962	*	0.00642585647765121	0.0739393993823227	-28.375148073903
chr1.4844938.4844962	chr1	4844938	4844962	*	0.000106151604958293	0.0132674099945422	-30.6775092896072
chr1.5227638.5227662	chr1	5227638	5227662	*	0.00139656366521908	0.0374256130297338	-34.491808819652
chr1.5298913.5298937	chr1	5298913	5298937	*	0.00015443317325687	0.0153754563047917	-27.8314379259488
chr1.5335513.5335537	chr1	5335513	5335537	*	0.00460168652637876	0.0634836481936586	-31.0810937381799
chr1.5335688.5335712	chr1	5335688	5335712	*	0.000370155815486685	0.021541966799564	-36.8477692161951
chr1.5347913.5347937	chr1	5347913	5347937	*	0.00508384170223372	0.0663391271431619	-32.29384757929
chr1.5347938.5347962	chr1	5347938	5347962	*	0.00878364487997442	0.0856832516546222	-26.8870178916172
chr1.5403188.5403212	chr1	5403188	5403212	*	8.83419887543145e-05	0.0123876343644538	-32.3245113047801
chr1.5403213.5403237	chr1	5403213	5403237	*	9.26462414575541e-05	0.012590120043296	-25.7779677858549
chr1.5405688.5405712	chr1	5405688	5405712	*	8.49468432127765e-06	0.0050143992359417	-38.5241112775667
chr1.5476988.5477012	chr1	5476988	5477012	*	0.00341852520637192	0.0554361656559875	-28.5216072057021
chr1.5515288.5515312	chr1	5515288	5515312	*	4.22114827222638e-06	0.00383970265537026	-41.9607144709595
chr1.5515313.5515337	chr1	5515313	5515337	*	6.05527778762151e-06	0.00436478259143605	-37.9432433323491
chr1.5532313.5532337	chr1	5532313	5532337	*	0.00273113909668733	0.050100317901538	-37.6760035329385
chr1.5532463.5532487	chr1	5532463	5532487	*	1.60523965207079e-06	0.00261249284021206	-28.7742951824335
chr1.5554013.5554037	chr1	5554013	5554037	*	0.00149981587318461	0.0385746615756713	-30.0772485333023
chr1.5561313.5561337	chr1	5561313	5561337	*	0.00103994196830772	0.033023763511396	-31.4161648219558
chr1.5571263.5571287	chr1	5571263	5571287	*	0.00396855080561306	0.0592812709854364	-38.5624361204909
chr1.5655713.5655737	chr1	5655713	5655737	*	0.00323994132380577	0.0541387367498593	-30.448533410956
chr1.5676388.5676412	chr1	5676388	5676412	*	0.00159314397947903	0.039625146363988	-42.4959443658635
chr1.5709338.5709362	chr1	5709338	5709362	*	0.00359863318448065	0.0567455245028714	-29.6118870648379
chr1.5710663.5710687	chr1	5710663	5710687	*	0.0103160622759167	0.0924517708473721	-27.9006479725613
chr1.5711713.5711737	chr1	5711713	5711737	*	0.010773334629604	0.0944229894574386	-69.9308566791882
chr1.5745688.5745712	chr1	5745688	5745712	*	0.000793809024379634	0.0294252196148302	-29.328707060948
chr1.5745713.5745737	chr1	5745713	5745737	*	0.000239612437194861	0.0181711805734923	-41.0317568389383
chr1.5745738.5745762	chr1	5745738	5745762	*	0.00110837656616042	0.0339228014624368	-27.4862791366261
chr1.5752138.5752162	chr1	5752138	5752162	*	0.00750359868395903	0.0795216420282309	-33.6877401245376
chr1.5780363.5780387	chr1	5780363	5780387	*	0.00010370553660315	0.0131355887988047	-28.3027379288105
chr1.5781138.5781162	chr1	5781138	5781162	*	0.00712064831338645	0.0775281099340551	-34.741374353165
chr1.5786788.5786812	chr1	5786788	5786812	*	0.00128273406280342	0.0361142729301666	-40.7480890205821
chr1.5793838.5793862	chr1	5793838	5793862	*	0.000106972827947718	0.0133054477556728	-35.2110521706969
chr1.5795213.5795237	chr1	5795213	5795237	*	0.000781730024191313	0.0292436080574442	-34.2692829574227
chr1.5805288.5805312	chr1	5805288	5805312	*	0.0111854676272567	0.0961203121378812	-27.1879338535279
chr1.5816263.5816287	chr1	5816263	5816287	*	0.000548070072431736	0.0252350750643313	-41.2967049731149
chr1.5817188.5817212	chr1	5817188	5817212	*	2.8861337810203e-05	0.00800357109227724	-40.5264870729807
chr1.5818413.5818437	chr1	5818413	5818437	*	8.23709158980407e-05	0.0120550229949111	-46.6360548591896
chr1.5826413.5826437	chr1	5826413	5826437	*	0.00373807024951532	0.0576944847307632	-33.9806845211901
chr1.5830388.5830412	chr1	5830388	5830412	*	0.00703844985699973	0.0770772617923693	-27.461466714852
chr1.5830438.5830462	chr1	5830438	5830462	*	0.000299105093296962	0.0197597708396911	-55.0336436719025
chr1.5846588.5846612	chr1	5846588	5846612	*	0.00368783415953894	0.0573560561480814	-31.8958550554305
chr1.5890588.5890612	chr1	5890588	5890612	*	0.00445290659222232	0.0625110972414363	-25.0989470433738
chr1.5893238.5893262	chr1	5893238	5893262	*	0.000224533461860743	0.0177283172839383	-44.9274958262036
chr1.5898138.5898162	chr1	5898138	5898162	*	0.000439771541537749	0.0230695174327303	-34.3930342358115
chr1.5900763.5900787	chr1	5900763	5900787	*	0.00357011888436836	0.0565221570387149	-34.7819027473352
chr1.5900863.5900887	chr1	5900863	5900887	*	0.0109653132984936	0.0952489314470857	-26.6493489554749
chr1.5901013.5901037	chr1	5901013	5901037	*	0.00729815932862798	0.0784855984351067	-28.9094608323598
chr1.5911988.5912012	chr1	5911988	5912012	*	0.00502446874761544	0.0660119991917981	-28.7693661437753
chr1.5916988.5917012	chr1	5916988	5917012	*	0.0100459207070196	0.0913000482784305	-34.943644764703
chr1.5917188.5917212	chr1	5917188	5917212	*	0.00831799916861212	0.0835128897072036	-29.9578892268187
chr1.5917213.5917237	chr1	5917213	5917237	*	0.00286138845167933	0.0511852597956652	-29.3110320292271
chr1.5917938.5917962	chr1	5917938	5917962	*	0.00824928968596671	0.0831743606090846	-28.4169831576721
chr1.5918738.5918762	chr1	5918738	5918762	*	2.29061759543306e-05	0.0073623253335142	-35.2179140945857
chr1.5919013.5919037	chr1	5919013	5919037	*	1.52714459458058e-05	0.00628460975759892	-27.5915919861887
chr1.5920213.5920237	chr1	5920213	5920237	*	0.00140355658318531	0.0375029462329301	-31.6665786245508
chr1.5921763.5921787	chr1	5921763	5921787	*	0.00104736270861082	0.0331333412629513	-27.637182306536
chr1.5923488.5923512	chr1	5923488	5923512	*	6.28577240989964e-05	0.0108100413644112	-25.4693029711757
chr1.5923538.5923562	chr1	5923538	5923562	*	8.1115521584587e-08	0.000897076191698647	-49.9355196827587
chr1.5923563.5923587	chr1	5923563	5923587	*	1.65623537368754e-05	0.00648289567227667	-25.4573628404896
chr1.5926738.5926762	chr1	5926738	5926762	*	0.00111096675879251	0.0339542932236634	-40.2328408271648
chr1.5952963.5952987	chr1	5952963	5952987	*	0.000712190642886428	0.028179595824997	-27.1881172584464
chr1.5970563.5970587	chr1	5970563	5970587	*	0.00137793171349707	0.0372132180466872	-38.6103797310125
chr1.5998538.5998562	chr1	5998538	5998562	*	0.00144689346040456	0.0379732909302039	-26.2847303483749
chr1.5998588.5998612	chr1	5998588	5998612	*	0.000196139861736705	0.0168426669927838	-36.8092690119045
chr1.6019663.6019687	chr1	6019663	6019687	*	0.000519943460750017	0.0247258026651368	-27.1509655287144
chr1.6047888.6047912	chr1	6047888	6047912	*	0.0114187275278296	0.0970578444650994	-28.0519476398619
chr1.6047913.6047937	chr1	6047913	6047937	*	0.000656066091983249	0.0272357122683806	-39.525299039932
chr1.6061988.6062012	chr1	6061988	6062012	*	0.00557652633557466	0.0692225089308837	-39.8674372685338
chr1.6063038.6063062	chr1	6063038	6063062	*	0.00195959060248698	0.0432238705769441	-28.0615474112371
chr1.6063288.6063312	chr1	6063288	6063312	*	0.000298925966768801	0.019759368471559	-28.222204590082
chr1.6067513.6067537	chr1	6067513	6067537	*	0.000761892193364892	0.0289562028407817	-27.9932672814859
chr1.6085338.6085362	chr1	6085338	6085362	*	0.00376229224397533	0.0578923068796058	-35.5153573064345
chr1.6094738.6094762	chr1	6094738	6094762	*	0.00351586292641486	0.0561317798205874	-25.9410316460878
chr1.6095538.6095562	chr1	6095538	6095562	*	0.00164571274118351	0.0401938759944509	-31.0239715417921
chr1.6098813.6098837	chr1	6098813	6098837	*	0.00161703007721557	0.0398901387412263	-26.6666207999804
chr1.6101388.6101412	chr1	6101388	6101412	*	0.000733301145092113	0.028503951761042	-41.7072078049534
chr1.6103463.6103487	chr1	6103463	6103487	*	0.0119439654241291	0.0991818945700843	-59.951108387816
chr1.6107213.6107237	chr1	6107213	6107237	*	0.001076281698119	0.0335043463090775	-37.0123773479225
chr1.6125138.6125162	chr1	6125138	6125162	*	3.27384563539498e-05	0.00838100629289761	-29.3792766067221
chr1.6140413.6140437	chr1	6140413	6140437	*	0.00483630995988088	0.0649084420496376	-29.145657243308
chr1.6155338.6155362	chr1	6155338	6155362	*	0.00353479064967242	0.056272350304322	-25.0463639097626
chr1.6156913.6156937	chr1	6156913	6156937	*	0.00942282850052478	0.0885975251642147	-30.343766413456
chr1.6159513.6159537	chr1	6159513	6159537	*	0.000866811606359872	0.0305243091509762	-25.2793598897737
chr1.6159588.6159612	chr1	6159588	6159612	*	0.000245895331748827	0.0183262056185434	-28.0157387980768
chr1.6164238.6164262	chr1	6164238	6164262	*	0.00686345822452491	0.0762119004778861	-32.3778446985128
chr1.6169463.6169487	chr1	6169463	6169487	*	0.00350098067718685	0.0560329706738082	-33.4959526271204
chr1.6169513.6169537	chr1	6169513	6169537	*	0.00836144760305091	0.0837153918174395	-29.9001707607856
chr1.6184013.6184037	chr1	6184013	6184037	*	0.000907522423289505	0.0311455831574207	-37.6243923229407
chr1.6190763.6190787	chr1	6190763	6190787	*	0.00942084979531758	0.0885901960822731	-33.2094704828259
chr1.6203913.6203937	chr1	6203913	6203937	*	0.00298727000404862	0.0521891298955168	-35.3201233278914
chr1.6205313.6205337	chr1	6205313	6205337	*	0.000837607771181824	0.0300972734163691	-28.2199825618705
chr1.6226038.6226062	chr1	6226038	6226062	*	0.00539236575634859	0.0681449491547876	-33.7592837039222
chr1.6230813.6230837	chr1	6230813	6230837	*	0.000583286748380136	0.0258878586463808	-38.8021402797543
chr1.6252563.6252587	chr1	6252563	6252587	*	0.00337969863617671	0.0551744362410508	-37.3176508474832
chr1.6252613.6252637	chr1	6252613	6252637	*	0.00345283653564355	0.0556837366499001	-38.264617031701
chr1.6263663.6263687	chr1	6263663	6263687	*	0.00634160994863478	0.0734820069298261	-36.5218989846526
chr1.6270788.6270812	chr1	6270788	6270812	*	0.00464828277821113	0.063757898162192	-30.2282826400524
chr1.6271163.6271187	chr1	6271163	6271187	*	5.67480463890336e-05	0.0103869488643933	-43.8788065184872
chr1.6271188.6271212	chr1	6271188	6271212	*	0.000105888970679234	0.0132559850767064	-33.5644560893367
chr1.6272063.6272087	chr1	6272063	6272087	*	0.000638032415796761	0.0268824399625624	-29.6408276658609
chr1.6322863.6322887	chr1	6322863	6322887	*	0.000799995163847624	0.029517442204918	-38.5340804338311
chr1.6323263.6323287	chr1	6323263	6323287	*	0.00244452797806025	0.0476818881334773	-30.5986096330236
chr1.6337338.6337362	chr1	6337338	6337362	*	0.0065309436153024	0.0744909836767131	-27.3789074263075
chr1.6337613.6337637	chr1	6337613	6337637	*	7.42898518950644e-05	0.0115858835310052	-43.6964730830238
chr1.6341613.6341637	chr1	6341613	6341637	*	0.00988150270648366	0.0905962216652487	-39.8456624584526
chr1.6350063.6350087	chr1	6350063	6350087	*	0.00524259969164376	0.0672382968654996	-28.8609056941283
chr1.6410363.6410387	chr1	6410363	6410387	*	0.00232186034714611	0.0465886928002783	-25.3028845813132
chr1.6435863.6435887	chr1	6435863	6435887	*	0.00562058972115436	0.0694756098823117	-25.2464127991058
chr1.6487338.6487362	chr1	6487338	6487362	*	0.00915987362088323	0.0874582177565249	-45.9360236880347
chr1.6487613.6487637	chr1	6487613	6487637	*	0.00198331564818503	0.0434489960553264	-37.6127350079672
chr1.6494463.6494487	chr1	6494463	6494487	*	0.0105903776955686	0.0936113154034602	-32.4931879525994
chr1.6495363.6495387	chr1	6495363	6495387	*	0.000864747697210132	0.0304957083654836	-27.7358296200045
chr1.6504063.6504087	chr1	6504063	6504087	*	0.00814044458835471	0.0826355455562159	-42.8858055870907
chr1.6520713.6520737	chr1	6520713	6520737	*	0.00151417270879872	0.0387252250413774	-31.0865842344963
chr1.6537738.6537762	chr1	6537738	6537762	*	0.00239517889125051	0.0472336654061357	-26.3954963770588
chr1.6548863.6548887	chr1	6548863	6548887	*	0.00198140001103844	0.043434311533954	-29.1555222075498
chr1.6558413.6558437	chr1	6558413	6558437	*	0.00281879275182822	0.0508395006397682	-27.2512968941323
chr1.6562863.6562887	chr1	6562863	6562887	*	0.000133159506720482	0.0144793492317919	-40.0393646099049
chr1.6567788.6567812	chr1	6567788	6567812	*	0.00602967498440229	0.0718098860586888	-35.0885431013868
chr1.6569263.6569287	chr1	6569263	6569287	*	0.0111389928350695	0.0959422340265406	-30.7545013077069
chr1.6569288.6569312	chr1	6569288	6569312	*	0.00748385531959784	0.0794240762020932	-34.4637663994436
chr1.6572563.6572587	chr1	6572563	6572587	*	0.000147980272206607	0.0151296435799808	-38.661630949554
chr1.6573688.6573712	chr1	6573688	6573712	*	0.00382172496406706	0.0582723239648443	-28.0947963903982
chr1.6635063.6635087	chr1	6635063	6635087	*	0.000136023909000949	0.014594620860483	-39.0601240231698
chr1.6648988.6649012	chr1	6648988	6649012	*	0.000912423224128915	0.0312132720428265	-36.052357641201
chr1.6682713.6682737	chr1	6682713	6682737	*	0.000676654003750337	0.0276082191321246	-37.4768542723051
chr1.6694388.6694412	chr1	6694388	6694412	*	0.000481591407240026	0.0239555080236668	-28.0160426793982
chr1.6695838.6695862	chr1	6695838	6695862	*	0.00131298838981351	0.0364769538652035	-55.1400792632181
chr1.6842288.6842312	chr1	6842288	6842312	*	0.00215025442874844	0.0450631091269916	-27.6382754389929
chr1.6976363.6976387	chr1	6976363	6976387	*	8.62670283555008e-05	0.012289431249774	-32.3394464274175
chr1.7003038.7003062	chr1	7003038	7003062	*	0.00520964811725963	0.0670571062340303	-26.1792305390789
chr1.7069763.7069787	chr1	7069763	7069787	*	0.000780883943735192	0.0292380091246834	-31.1433685647921
chr1.7069788.7069812	chr1	7069788	7069812	*	0.00114062530584426	0.0343664816394303	-27.2763116946519
chr1.7072188.7072212	chr1	7072188	7072212	*	0.000134783545264073	0.0145479089099577	-31.9096044410796
chr1.7079813.7079837	chr1	7079813	7079837	*	0.00224362612751106	0.045887917442323	-41.7820225443313
chr1.7081363.7081387	chr1	7081363	7081387	*	6.31712149688366e-05	0.0108375975245393	-29.1637171440458
chr1.7129138.7129162	chr1	7129138	7129162	*	0.00614681954898827	0.0724196325103947	-38.0236723371964
chr1.7150263.7150287	chr1	7150263	7150287	*	0.00617146665170351	0.0725327001593632	-26.5672223435429
chr1.7150363.7150387	chr1	7150363	7150387	*	0.00555749851227575	0.0691251544603311	-32.0269146657107
chr1.7156463.7156487	chr1	7156463	7156487	*	5.9936215152948e-05	0.0106011221975945	-26.5464453848019
chr1.7158513.7158537	chr1	7158513	7158537	*	0.000157596738038555	0.0154706786898909	-34.1772224964175
chr1.7288388.7288412	chr1	7288388	7288412	*	0.00211165701805623	0.0446717924949568	-31.4092536445409
chr1.7290013.7290037	chr1	7290013	7290037	*	0.000498679981589544	0.0243038704088589	-31.4421998297405
chr1.7290338.7290362	chr1	7290338	7290362	*	0.000795248283968377	0.0294398070651536	-26.5856951022913
chr1.7361763.7361787	chr1	7361763	7361787	*	0.000245688031332006	0.0183185526209838	-26.2183925323591
chr1.7418663.7418687	chr1	7418663	7418687	*	9.62422677253688e-05	0.0128150429368575	-33.9119501701366
chr1.7431713.7431737	chr1	7431713	7431737	*	0.00032209928750001	0.0203210550788183	-29.4735030308612
chr1.7445288.7445312	chr1	7445288	7445312	*	0.00187894249442925	0.0424335759109308	-50.0466121244039
chr1.7445338.7445362	chr1	7445338	7445362	*	0.00067602730084929	0.0275945967417158	-41.7080965178389
chr1.7449038.7449062	chr1	7449038	7449062	*	0.00272676414183466	0.0500660895719836	-26.8588809762744
chr1.7483238.7483262	chr1	7483238	7483262	*	0.00435880620158606	0.0618708581923327	-45.4155766023998
chr1.7496988.7497012	chr1	7496988	7497012	*	0.00663183500710196	0.0750155202282629	-29.5522183582838
chr1.7497838.7497862	chr1	7497838	7497862	*	0.00399064708989899	0.0594555371786834	-35.1673704260234
chr1.7505738.7505762	chr1	7505738	7505762	*	0.00012378625086528	0.014094260515665	-47.58091293438
chr1.7515613.7515637	chr1	7515613	7515637	*	0.00483082313757792	0.0648704361173739	-27.3804575999133
chr1.7523138.7523162	chr1	7523138	7523162	*	4.84961441327691e-05	0.00979540444091785	-27.2463991252173
chr1.7523213.7523237	chr1	7523213	7523237	*	6.25355593024576e-06	0.00443965369048799	-29.1995732656228
chr1.7527888.7527912	chr1	7527888	7527912	*	0.00387820040206401	0.0586365677463751	-33.1593994059584
chr1.7534763.7534787	chr1	7534763	7534787	*	0.00137395559508464	0.0371807066312705	-27.4418585947915
chr1.7545113.7545137	chr1	7545113	7545137	*	0.00486006436485386	0.0650577135223821	-41.2925134290862
chr1.7545613.7545637	chr1	7545613	7545637	*	0.00718046760916665	0.0778574779223235	-35.6987229006494
chr1.7545763.7545787	chr1	7545763	7545787	*	0.00332116861102646	0.0547351760100631	-32.7946574814553
chr1.7556188.7556212	chr1	7556188	7556212	*	0.0116389322342884	0.0979524511402451	-27.224700080321
chr1.7564013.7564037	chr1	7564013	7564037	*	0.000191685155420755	0.0167081706763036	-53.8520838146588
chr1.7564088.7564112	chr1	7564088	7564112	*	0.0119285417299759	0.0991278441985784	-26.346977432348
chr1.7575613.7575637	chr1	7575613	7575637	*	0.00699437984022795	0.0768670638366006	-44.1636518272178
chr1.7582113.7582137	chr1	7582113	7582137	*	0.00423824026853961	0.061131834256693	-46.6871188496007
chr1.7591513.7591537	chr1	7591513	7591537	*	0.00947079616933334	0.0888323004481158	-30.7700124475073
chr1.7591538.7591562	chr1	7591538	7591562	*	0.00859742214684029	0.0848254997455162	-26.040233143324
chr1.7593213.7593237	chr1	7593213	7593237	*	1.81989475525782e-06	0.00273538252779259	-32.8580862975066
chr1.7594513.7594537	chr1	7594513	7594537	*	0.0107058000361193	0.0941265873800762	-29.0437952986828
chr1.7610813.7610837	chr1	7610813	7610837	*	0.00210345845070689	0.0446092454051377	-28.3733619594372
chr1.7619738.7619762	chr1	7619738	7619762	*	0.00987644675619357	0.0905727883958115	-25.1204922140069
chr1.7621213.7621237	chr1	7621213	7621237	*	0.00735923049255204	0.078781903914012	-28.9887706386575
chr1.7625263.7625287	chr1	7625263	7625287	*	0.00120911290033752	0.0352157266059202	-25.9078379627446
chr1.7670288.7670312	chr1	7670288	7670312	*	0.00585139807721387	0.0707833964326773	-32.0903090178584
chr1.7673813.7673837	chr1	7673813	7673837	*	0.00408109953670872	0.060083200594891	-34.2609145035993
chr1.7693688.7693712	chr1	7693688	7693712	*	0.0109931990787719	0.0953674634353796	-33.4834766162271
chr1.7696213.7696237	chr1	7696213	7696237	*	0.00221196616255092	0.0455936431584342	-42.3473546122344
chr1.7700663.7700687	chr1	7700663	7700687	*	1.68756810346628e-05	0.00652183435410246	-43.3428040332715
chr1.7700688.7700712	chr1	7700688	7700712	*	0.00177032351845578	0.0414098044095946	-26.1505734085885
chr1.7700938.7700962	chr1	7700938	7700962	*	0.000380688022663883	0.0217739929798456	-25.1276804930589
chr1.7710988.7711012	chr1	7710988	7711012	*	0.00102160156901009	0.0327365519261249	-31.5530358576847
chr1.7721113.7721137	chr1	7721113	7721137	*	0.000301115182958855	0.0197963267743526	-25.70474239519
chr1.7723963.7723987	chr1	7723963	7723987	*	2.76863990802346e-05	0.0078680297789745	-33.5072471412901
chr1.7724263.7724287	chr1	7724263	7724287	*	0.000128629064882122	0.0143096072487411	-30.6304794000425
chr1.7725488.7725512	chr1	7725488	7725512	*	0.011500690848826	0.0973857956615896	-43.3962819504356
chr1.7725738.7725762	chr1	7725738	7725762	*	0.0103660461934951	0.0926635324727837	-40.068401502917
chr1.7728838.7728862	chr1	7728838	7728862	*	0.00403970346064538	0.0597849160044059	-46.7631947917757
chr1.7739488.7739512	chr1	7739488	7739512	*	0.00094556719255938	0.0316634061636423	-30.4255713111345
chr1.7739513.7739537	chr1	7739513	7739537	*	0.000300227338574494	0.0197804002008152	-35.4466462468736
chr1.7749938.7749962	chr1	7749938	7749962	*	0.000267751151412025	0.0189251369595034	-38.3323602929928
chr1.7749963.7749987	chr1	7749963	7749987	*	0.0016839424201182	0.0405834990357375	-30.7405199418329
chr1.7788488.7788512	chr1	7788488	7788512	*	0.00316623300312525	0.0535897968168231	-27.7100645867736
chr1.7817638.7817662	chr1	7817638	7817662	*	9.02903470071362e-05	0.0124932920710409	-28.9740539245984
chr1.7817688.7817712	chr1	7817688	7817712	*	0.00121749243620445	0.035323418846366	-25.4538546045262
chr1.7920813.7920837	chr1	7920813	7920837	*	0.00502266681708577	0.0660015308272612	-33.3345180309721
chr1.7963588.7963612	chr1	7963588	7963612	*	0.0101145643601359	0.0915984557782767	-34.4598729175354
chr1.8017013.8017037	chr1	8017013	8017037	*	0.00711570837069109	0.0775056497100515	-29.1422845685796
chr1.8191663.8191687	chr1	8191663	8191687	*	0.0037130285343931	0.0575217750896864	-40.1439681801825
chr1.8204513.8204537	chr1	8204513	8204537	*	0.00328726964633346	0.0544807397344822	-25.6587993471102
chr1.8231338.8231362	chr1	8231338	8231362	*	0.000355860711226371	0.0211840459694226	-34.6381118660169
chr1.8269438.8269462	chr1	8269438	8269462	*	0.000674766172870856	0.0275600915395157	-27.2009200650997
chr1.8283213.8283237	chr1	8283213	8283237	*	0.0110931101453282	0.095753816233554	-32.0343786045424
chr1.8292688.8292712	chr1	8292688	8292712	*	0.0041504934844197	0.0605457314230221	-46.7829620062927
chr1.8305738.8305762	chr1	8305738	8305762	*	0.0102322412035099	0.0920898784215984	-25.0411122217944
chr1.8386138.8386162	chr1	8386138	8386162	*	0.000189500747607918	0.0166300360389085	-34.4351256828154
chr1.8390863.8390887	chr1	8390863	8390887	*	1.79161833847261e-05	0.00666781576943961	-41.0492507536
chr1.8393838.8393862	chr1	8393838	8393862	*	0.00343063934419458	0.0555160765342934	-25.8786311119684
chr1.8394163.8394187	chr1	8394163	8394187	*	1.46972942241639e-05	0.00621133903304299	-40.2506316182367
chr1.8405913.8405937	chr1	8405913	8405937	*	0.000181640431489586	0.016363961863749	-34.6781973302375
chr1.8405938.8405962	chr1	8405938	8405962	*	0.000148303100402144	0.0151390779021866	-31.112974335037
chr1.8406213.8406237	chr1	8406213	8406237	*	0.011618415911475	0.0978699443746635	-33.3993369928374
chr1.8406238.8406262	chr1	8406238	8406262	*	0.0116847830866707	0.0981380474562158	-26.6189476712477
chr1.8410163.8410187	chr1	8410163	8410187	*	7.349306617555e-06	0.00473798211305789	-43.0446489320707
chr1.8419963.8419987	chr1	8419963	8419987	*	0.000577965950477954	0.0257816856120939	-26.3904891455635
chr1.8420538.8420562	chr1	8420538	8420562	*	0.00323080129423287	0.0540769571401303	-26.8575995819328
chr1.8421738.8421762	chr1	8421738	8421762	*	0.0053773616717281	0.0680722640581278	-25.4927274385079
chr1.8883788.8883812	chr1	8883788	8883812	*	0.00444237493465335	0.0624365711843313	-27.1575711610605
chr1.8921138.8921162	chr1	8921138	8921162	*	0.00427333392467948	0.0613241368098265	-45.7530150145381
chr1.8986338.8986362	chr1	8986338	8986362	*	0.00973063511591602	0.0899200277111574	-25.4704903866325
chr1.8997038.8997062	chr1	8997038	8997062	*	0.00063151104614353	0.0267688526246276	-42.3378685987921
chr1.9127188.9127212	chr1	9127188	9127212	*	1.94923263862078e-05	0.00691556629235317	-40.0685514572745
chr1.9127213.9127237	chr1	9127213	9127237	*	8.52948179199271e-05	0.0122398399894687	-46.7394605438753
chr1.9127238.9127262	chr1	9127238	9127262	*	0.000509858767882149	0.024514535688468	-37.9965411548873
chr1.9133913.9133937	chr1	9133913	9133937	*	0.00782466528134256	0.081083496258952	-25.9225961092683
chr1.9176738.9176762	chr1	9176738	9176762	*	0.00492182850599102	0.0654160869293637	-35.0708453900158
chr1.9179888.9179912	chr1	9179888	9179912	*	0.000592937565218149	0.0260705925201931	-34.8305037802986
chr1.9187588.9187612	chr1	9187588	9187612	*	0.00569020824928674	0.069865861309074	-37.1069695745912
chr1.9259913.9259937	chr1	9259913	9259937	*	0.00937045270349884	0.0883700011935871	-31.1006672323867
chr1.9269388.9269412	chr1	9269388	9269412	*	0.000456922871557637	0.0234383379902015	-27.8835736506156
chr1.9293363.9293387	chr1	9293363	9293387	*	7.43930255946403e-05	0.0115922062761593	-43.8688369155624
chr1.9326963.9326987	chr1	9326963	9326987	*	0.000129085183889526	0.0143422703658508	-33.3512713691593
chr1.9331388.9331412	chr1	9331388	9331412	*	0.00096806611822003	0.0319756145685607	-36.1663467757013
chr1.9376113.9376137	chr1	9376113	9376137	*	0.00509783759603475	0.0664332759718343	-38.5136094277911
chr1.9380313.9380337	chr1	9380313	9380337	*	0.00220092143854127	0.0455079447597366	-26.4751628725458
chr1.9414288.9414312	chr1	9414288	9414312	*	0.000984874403749208	0.0322072105222183	-25.0508283222666
chr1.9424563.9424587	chr1	9424563	9424587	*	0.00127855006099042	0.036058317275877	-28.9189493386063
chr1.9437888.9437912	chr1	9437888	9437912	*	7.38049748781796e-06	0.00473798211305789	-29.7757185896968
chr1.9446363.9446387	chr1	9446363	9446387	*	0.00157781368027762	0.0394341944306852	-27.8186255985755
chr1.9452938.9452962	chr1	9452938	9452962	*	0.00324543985308842	0.0541823581695918	-37.6647041884549
chr1.9464213.9464237	chr1	9464213	9464237	*	0.000618032199991818	0.0265397667870925	-32.0979730985915
chr1.9563463.9563487	chr1	9563463	9563487	*	0.000614003003036708	0.0264673510472429	-31.4371000613202
chr1.9565538.9565562	chr1	9565538	9565562	*	0.0003008955078876	0.0197914759695069	-31.9413735812429
chr1.9575413.9575437	chr1	9575413	9575437	*	0.0024365021602364	0.0475961640619638	-46.1462245813739
chr1.9651363.9651387	chr1	9651363	9651387	*	0.000160086508773667	0.0155597952006912	-38.8436270628605
chr1.9651388.9651412	chr1	9651388	9651412	*	0.000368625087840895	0.0214948771249882	-40.1091216527087
chr1.9651638.9651662	chr1	9651638	9651662	*	0.00163765797509564	0.0401138503728324	-42.4761469000743
chr1.9651863.9651887	chr1	9651863	9651887	*	0.0030737296201737	0.0528585264331235	-41.267849087304
chr1.9653913.9653937	chr1	9653913	9653937	*	0.00157916575578899	0.0394560480164825	-31.3775481359643
chr1.9654038.9654062	chr1	9654038	9654062	*	0.000749971753563989	0.0287815351138413	-25.8590292898541
chr1.9673538.9673562	chr1	9673538	9673562	*	0.000898348188590521	0.0310069634602663	-37.9146781615384
chr1.9699688.9699712	chr1	9699688	9699712	*	0.0120664567118933	0.0997008138344293	-35.1591772969333
chr1.9795838.9795862	chr1	9795838	9795862	*	0.000136334960675222	0.0146043372687194	-29.5723122438675
chr1.9848038.9848062	chr1	9848038	9848062	*	0.0041682552223811	0.0606792984409225	-34.9235104919079
chr1.9899038.9899062	chr1	9899038	9899062	*	0.00959654106521052	0.0893940271510649	-28.9243311916867
chr1.9903013.9903037	chr1	9903013	9903037	*	3.91931791179737e-05	0.00901038323640228	-30.7426324924628
chr1.9904363.9904387	chr1	9904363	9904387	*	0.00390641049703761	0.0588406017377413	-36.9044344828715
chr1.9928238.9928262	chr1	9928238	9928262	*	0.00306039976383752	0.0527501084032128	-28.612286234265
chr1.10063388.10063412	chr1	10063388	10063412	*	0.00802725897482979	0.0820633415313846	-26.1878285110189
chr1.10521838.10521862	chr1	10521838	10521862	*	0.00195780846640268	0.0432022916536903	-31.7366267137595
chr1.10536788.10536812	chr1	10536788	10536812	*	0.0021477997472181	0.0450423610631059	-39.6481445869726
chr1.10654838.10654862	chr1	10654838	10654862	*	0.010360852884121	0.0926417203739427	-32.463499096611
chr1.10676638.10676662	chr1	10676638	10676662	*	0.00372809271321682	0.0576164535897739	-31.4169074916792
chr1.10683013.10683037	chr1	10683013	10683037	*	0.00512518462113214	0.0665636005702555	-26.6938686337895
chr1.10687163.10687187	chr1	10687163	10687187	*	0.012056798793293	0.0996648332871049	-26.8476526432708
chr1.10690488.10690512	chr1	10690488	10690512	*	0.000202013550185984	0.0170394835910061	-34.8133408507462
chr1.10691013.10691037	chr1	10691013	10691037	*	0.00106028735749385	0.0333056099222287	-29.4720781636094
chr1.10694388.10694412	chr1	10694388	10694412	*	9.15111645227189e-05	0.0125521321985568	-28.0192560977391
chr1.10696513.10696537	chr1	10696513	10696537	*	7.81750289524283e-05	0.0118377666505144	-39.4304673382424
chr1.10697663.10697687	chr1	10697663	10697687	*	9.730481078132e-06	0.00526413747207522	-34.6534019883897
chr1.10700388.10700412	chr1	10700388	10700412	*	0.00455193293351254	0.0631446742552572	-32.7453871898567
chr1.10701388.10701412	chr1	10701388	10701412	*	0.000322203038524704	0.0203239393587376	-30.5880159088344
chr1.10703763.10703787	chr1	10703763	10703787	*	9.53546519835023e-06	0.00522240045883333	-40.5408418813238
chr1.10703788.10703812	chr1	10703788	10703812	*	4.06679516895534e-06	0.00379120574513683	-34.4835824311331
chr1.10707863.10707887	chr1	10707863	10707887	*	0.000719764383510014	0.0282940768041932	-34.2533719028149
chr1.10710013.10710037	chr1	10710013	10710037	*	0.0031049030100141	0.0530845395454117	-28.7010640968951
chr1.10711163.10711187	chr1	10711163	10711187	*	1.38715195409229e-05	0.00606725330345688	-27.7726131023618
chr1.10717338.10717362	chr1	10717338	10717362	*	0.0107560448522666	0.0943589757315021	-26.8842841045536
chr1.10718838.10718862	chr1	10718838	10718862	*	0.000888712421688142	0.0308628546179226	-27.5559255169584
chr1.10721263.10721287	chr1	10721263	10721287	*	0.00251434721774344	0.0483030662480489	-38.8879674306903
chr1.10724363.10724387	chr1	10724363	10724387	*	0.0076341707830893	0.0801711763176313	-32.686722926672
chr1.10727938.10727962	chr1	10727938	10727962	*	0.00670572456628737	0.0754193374615086	-28.2389727040628
chr1.10732038.10732062	chr1	10732038	10732062	*	0.00282257764826394	0.0508735710073054	-30.8597692488858
chr1.10732363.10732387	chr1	10732363	10732387	*	0.000997846654874087	0.032377949761174	-35.9356417333335
chr1.10732388.10732412	chr1	10732388	10732412	*	3.45587836437328e-05	0.00855592223388243	-44.9356221606272
chr1.10734688.10734712	chr1	10734688	10734712	*	0.00372296806597764	0.057573036006152	-27.7883037734036
chr1.10736788.10736812	chr1	10736788	10736812	*	0.00233629476254495	0.0467084678461509	-30.8576194708518
chr1.10741588.10741612	chr1	10741588	10741612	*	0.000655352789799342	0.0272200826582844	-37.6253289545204
chr1.10743788.10743812	chr1	10743788	10743812	*	0.00992893277987246	0.0907804122483485	-29.2079374893798
chr1.10745763.10745787	chr1	10745763	10745787	*	0.000634913715535381	0.0268317835623912	-34.1091661167821
chr1.10748238.10748262	chr1	10748238	10748262	*	0.0043593230026927	0.0618755310412459	-28.298756131796
chr1.10748263.10748287	chr1	10748263	10748287	*	0.00291695215508183	0.0516409404126601	-29.4458557951015
chr1.10751663.10751687	chr1	10751663	10751687	*	0.00502157710743337	0.0659938765910443	-42.8072231438939
chr1.10765813.10765837	chr1	10765813	10765837	*	0.000210796068823169	0.0172819549118649	-54.0824519145407
chr1.10766688.10766712	chr1	10766688	10766712	*	3.28048989679452e-06	0.00341583205083194	-48.3462467874044
chr1.10767038.10767062	chr1	10767038	10767062	*	0.0040052931459497	0.0595580373270518	-26.6190682550754
chr1.10769438.10769462	chr1	10769438	10769462	*	0.00310132298909875	0.0530570505405155	-25.4794733371808
chr1.10769838.10769862	chr1	10769838	10769862	*	5.22396686113528e-05	0.0100686953868663	-25.7476966973542
chr1.10773688.10773712	chr1	10773688	10773712	*	0.00228793992756643	0.0462780360829244	-38.0894019779079
chr1.10785063.10785087	chr1	10785063	10785087	*	0.000211129477254248	0.0172998393720695	-30.9911922457397
chr1.10786613.10786637	chr1	10786613	10786637	*	0.00114435467093783	0.0344167155841438	-25.248963497933
chr1.10789188.10789212	chr1	10789188	10789212	*	0.000939232510450283	0.0315882017912706	-30.6765394470504
chr1.10797763.10797787	chr1	10797763	10797787	*	0.00117342850737336	0.03479542902669	-28.7504767351699
chr1.10799288.10799312	chr1	10799288	10799312	*	1.43544660625768e-05	0.00614055536253786	-28.192369231442
chr1.10803288.10803312	chr1	10803288	10803312	*	0.00331274032818786	0.0546665893716266	-34.2765167162452
chr1.10810113.10810137	chr1	10810113	10810137	*	0.00787507942111663	0.0812892155985236	-31.3690865844415
chr1.10810188.10810212	chr1	10810188	10810212	*	0.000206359562713426	0.0171742026817555	-42.1880419410015
chr1.10810263.10810287	chr1	10810263	10810287	*	0.000792403614515295	0.029401260545826	-27.6077586683171
chr1.10821838.10821862	chr1	10821838	10821862	*	0.000169205545011807	0.0158979815296841	-29.1115853754858
chr1.10821863.10821887	chr1	10821863	10821887	*	0.000829457956994125	0.029961210013093	-28.6267028892837
chr1.10821888.10821912	chr1	10821888	10821912	*	0.000353403009664937	0.021130827717959	-32.3782890789079
chr1.10833663.10833687	chr1	10833663	10833687	*	0.000515941473295603	0.024651532957643	-37.0539632677676
chr1.10839438.10839462	chr1	10839438	10839462	*	1.08368476320256e-05	0.00545543629800662	-49.0534663842476
chr1.10846663.10846687	chr1	10846663	10846687	*	0.00881107611470505	0.0858007835075706	-38.8176405954112
chr1.10873938.10873962	chr1	10873938	10873962	*	0.0085273354056324	0.0845018707678478	-40.0826586588424
chr1.10878813.10878837	chr1	10878813	10878837	*	0.005275946106877	0.0674378819438648	-37.9619012394526
chr1.10878863.10878887	chr1	10878863	10878887	*	0.0103372716400988	0.0925458614848558	-38.4172985069771
chr1.10880613.10880637	chr1	10880613	10880637	*	0.00213332401746815	0.0448861810546526	-25.3370693009229
chr1.10883263.10883287	chr1	10883263	10883287	*	0.00712956362684707	0.0775809590180017	-30.8693190617572
chr1.10883288.10883312	chr1	10883288	10883312	*	0.00660406970961897	0.0748790175029942	-30.7478451337074
chr1.10883338.10883362	chr1	10883338	10883362	*	0.00549053527682117	0.0687631283549008	-27.7795160297187
chr1.10886013.10886037	chr1	10886013	10886037	*	0.0081902098255832	0.0828806824493502	-34.0494042118945
chr1.10886213.10886237	chr1	10886213	10886237	*	0.00478875360201895	0.0646268287653432	-35.933080318962
chr1.10888863.10888887	chr1	10888863	10888887	*	2.67711325862671e-05	0.00780208085626758	-40.304076926958
chr1.10890563.10890587	chr1	10890563	10890587	*	0.0016767475085938	0.0404943035946946	-26.0383008085486
chr1.10895513.10895537	chr1	10895513	10895537	*	0.00762204682408931	0.0800953771824295	-27.506336477585
chr1.10909338.10909362	chr1	10909338	10909362	*	0.00842640052987103	0.084015946550799	-30.624487993289
chr1.10909413.10909437	chr1	10909413	10909437	*	0.00366876346979867	0.0572207717518428	-30.0706657799026
chr1.10923213.10923237	chr1	10923213	10923237	*	0.000275402271125271	0.019108321035252	-25.1182734693417
chr1.10935613.10935637	chr1	10935613	10935637	*	0.000221831863246217	0.0176334318751469	-32.8966125745286
chr1.10944863.10944887	chr1	10944863	10944887	*	0.0113509595081381	0.0968178532028654	-28.8432858953091
chr1.10945338.10945362	chr1	10945338	10945362	*	0.00451535162630199	0.0628929834471942	-32.9281182450164
chr1.10950038.10950062	chr1	10950038	10950062	*	0.000938273270666828	0.03157918964364	-43.0968541352579
chr1.10960488.10960512	chr1	10960488	10960512	*	9.04144427943249e-05	0.0124989401584363	-37.3075558497035
chr1.10960513.10960537	chr1	10960513	10960537	*	0.000327455638746861	0.0204636199209471	-28.9835716581775
chr1.10961213.10961237	chr1	10961213	10961237	*	0.00118040379365197	0.0348723470156337	-28.3658869785425
chr1.10961638.10961662	chr1	10961638	10961662	*	0.00349162564781709	0.0559667969229972	-35.9188311607884
chr1.10961813.10961837	chr1	10961813	10961837	*	0.00176779081313151	0.0413785021961685	-40.3860694356106
chr1.10977163.10977187	chr1	10977163	10977187	*	0.00120089706108869	0.0351074272555947	-26.1352726245505
chr1.10977288.10977312	chr1	10977288	10977312	*	0.00313648573304803	0.0533379257283488	-30.9910772284382
chr1.10997563.10997587	chr1	10997563	10997587	*	0.003529946197688	0.0562386885098878	-27.5200963671509
chr1.10997663.10997687	chr1	10997663	10997687	*	0.000460711650352679	0.0235183628000984	-26.5884197398413
chr1.11001088.11001112	chr1	11001088	11001112	*	0.000755791484069994	0.0288674160749785	-26.7868952609851
chr1.11007013.11007037	chr1	11007013	11007037	*	0.000185033348408068	0.0164612462523085	-31.5581898747675
chr1.11008213.11008237	chr1	11008213	11008237	*	0.00107838000839257	0.0335360002403687	-25.4061540599622
chr1.11008438.11008462	chr1	11008438	11008462	*	2.07139763615031e-05	0.00706122114105557	-26.0964740441602
chr1.11019013.11019037	chr1	11019013	11019037	*	0.000130595562481146	0.0144019475824962	-28.7918950464055
chr1.11026913.11026937	chr1	11026913	11026937	*	0.0068809441866557	0.0763021575814774	-27.8336992751365
chr1.11105438.11105462	chr1	11105438	11105462	*	0.00188984573547557	0.0425437927302829	-27.0945188682116
chr1.11105588.11105612	chr1	11105588	11105612	*	0.00097096635019195	0.0320114654003242	-44.8660297718635
chr1.11114163.11114187	chr1	11114163	11114187	*	0.00200855623119125	0.0436931030891625	-39.7561173715781
chr1.11119013.11119037	chr1	11119013	11119037	*	0.00964527728678444	0.0895674729047421	-33.0816319496925
chr1.11119063.11119087	chr1	11119063	11119087	*	0.00383642811116081	0.0583851844719017	-34.6914230440661
chr1.11137413.11137437	chr1	11137413	11137437	*	0.000316839028021389	0.0201919470005058	-43.0950948172287
chr1.11160413.11160437	chr1	11160413	11160437	*	0.00925281258877921	0.0878482821702984	-27.843963993918
chr1.11160438.11160462	chr1	11160438	11160462	*	0.00268695995472285	0.0497473744309599	-27.4061807846888
chr1.11253663.11253687	chr1	11253663	11253687	*	0.00194665523556103	0.043077335674798	-29.813598716319
chr1.11334938.11334962	chr1	11334938	11334962	*	0.00604392879492667	0.0718618197468802	-26.6698430985857
chr1.11345838.11345862	chr1	11345838	11345862	*	0.000891384330595159	0.0309059909076804	-25.2237252476576
chr1.11364713.11364737	chr1	11364713	11364737	*	0.00451886168052138	0.0629176841379684	-29.7613578248714
chr1.11365663.11365687	chr1	11365663	11365687	*	0.000204460883774976	0.0171165202708156	-25.5082079660104
chr1.11383613.11383637	chr1	11383613	11383637	*	0.0019297779771535	0.0428992231728956	-30.9758998735174
chr1.11388438.11388462	chr1	11388438	11388462	*	0.00645848123078346	0.0741143065134846	-32.0588331933378
chr1.11394913.11394937	chr1	11394913	11394937	*	0.000653893344285151	0.0271938667822357	-47.6973051135314
chr1.11395213.11395237	chr1	11395213	11395237	*	0.00112471108870536	0.0341426013984762	-27.7126798344615
chr1.11395313.11395337	chr1	11395313	11395337	*	0.00542446517093826	0.0683377499353988	-29.5644559688974
chr1.11417563.11417587	chr1	11417563	11417587	*	0.000200982006484471	0.0169904508777572	-43.2379898019877
chr1.11417613.11417637	chr1	11417613	11417637	*	0.000516546182091644	0.024656877882716	-30.8037426671627
chr1.11417638.11417662	chr1	11417638	11417662	*	0.00140048099744035	0.037460780828422	-29.6305087930446
chr1.11429138.11429162	chr1	11429138	11429162	*	0.00240366796826736	0.0473013404562368	-31.4898592138345
chr1.11435213.11435237	chr1	11435213	11435237	*	0.0107607089639149	0.0943787327187674	-26.6301908875427
chr1.11435588.11435612	chr1	11435588	11435612	*	0.00149477868516216	0.0385195886905284	-46.5456296368191
chr1.11488463.11488487	chr1	11488463	11488487	*	0.00123004901139422	0.0354902593351673	-27.6276312787638
chr1.11510863.11510887	chr1	11510863	11510887	*	0.00878682331857203	0.0856991386118407	-31.7618565368539
chr1.11520463.11520487	chr1	11520463	11520487	*	0.010395553462942	0.0927685501282928	-28.7138484864804
chr1.11523038.11523062	chr1	11523038	11523062	*	0.00827929745413247	0.0833352695679107	-36.9901138894958
chr1.11527088.11527112	chr1	11527088	11527112	*	0.00271209043774882	0.0499386265279393	-32.8693314511228
chr1.11578563.11578587	chr1	11578563	11578587	*	0.000237517555346718	0.0181077276060381	-37.0294276161826
chr1.11578613.11578637	chr1	11578613	11578637	*	0.000266034369763537	0.0188751715752927	-42.531631882054
chr1.11581113.11581137	chr1	11581113	11581137	*	0.00511243481115376	0.0664904947814076	-29.7846199373289
chr1.11591063.11591087	chr1	11591063	11591087	*	0.000531592567709909	0.0249412115473998	-31.9490702478708
chr1.11594563.11594587	chr1	11594563	11594587	*	8.45548710808822e-06	0.00501242388341169	-32.5543439572643
chr1.11594863.11594887	chr1	11594863	11594887	*	0.00127543344092028	0.0360172776516629	-26.8439770636816
chr1.11621038.11621062	chr1	11621038	11621062	*	0.00123284619096255	0.0355171988290189	-51.5449982094062
chr1.11621163.11621187	chr1	11621163	11621187	*	0.00284522591983111	0.0510637857482118	-31.1286939123323
chr1.11625488.11625512	chr1	11625488	11625512	*	0.000457801902511261	0.0234596739899262	-40.6076567571368
chr1.11636913.11636937	chr1	11636913	11636937	*	0.00162815114231464	0.0400160085352599	-32.4637465123239
chr1.11637038.11637062	chr1	11637038	11637062	*	0.0110067988671894	0.0954176863560697	-26.0047603120514
chr1.11637063.11637087	chr1	11637063	11637087	*	0.0103631017752293	0.092650789624263	-33.7477842853534
chr1.11668963.11668987	chr1	11668963	11668987	*	0.0116414759913709	0.0979613039058583	-37.0547196481045
chr1.11687113.11687137	chr1	11687113	11687137	*	0.00484297407546155	0.0649579137271857	-32.2437751642199
chr1.11691288.11691312	chr1	11691288	11691312	*	0.00433425994989518	0.0617020593046338	-52.2738159642499
chr1.11708313.11708337	chr1	11708313	11708337	*	0.00076813535703957	0.0290505584555713	-26.4697184598185
chr1.11708563.11708587	chr1	11708563	11708587	*	0.00605005401470555	0.0718978126444027	-42.8124212638566
chr1.11711838.11711862	chr1	11711838	11711862	*	0.00769604989793296	0.080469456556904	-37.8700554388011
chr1.11718688.11718712	chr1	11718688	11718712	*	0.000158620633672505	0.0155101083085586	-29.7190014298504
chr1.11732438.11732462	chr1	11732438	11732462	*	0.00750482713137127	0.0795269755651094	-28.537507452558
chr1.11732488.11732512	chr1	11732488	11732512	*	0.00233291048966202	0.0466754471726963	-49.0846799961976
chr1.11806988.11807012	chr1	11806988	11807012	*	0.00389428949746298	0.0587564923189898	-31.7563985384716
chr1.11807963.11807987	chr1	11807963	11807987	*	0.000705546032020089	0.0280899418448987	-37.2891299245952
chr1.11809563.11809587	chr1	11809563	11809587	*	0.00823941220526947	0.0831237952667894	-30.6974014829663
chr1.11938063.11938087	chr1	11938063	11938087	*	0.00120903809724837	0.0352157266059202	-33.8313789091907
chr1.11938138.11938162	chr1	11938138	11938162	*	0.000536173894116656	0.0250375263801944	-32.6875608599698
chr1.11938263.11938287	chr1	11938263	11938287	*	0.000870701389343253	0.0305807804984793	-29.5414654739509
chr1.11970638.11970662	chr1	11970638	11970662	*	0.000249349920227891	0.0184086858259566	-37.0412115798808
chr1.12015238.12015262	chr1	12015238	12015262	*	0.00583028097463196	0.0706758963725039	-42.0743423895014
chr1.12051413.12051437	chr1	12051413	12051437	*	0.00288184599516198	0.0513438713617948	-28.3637219249529
chr1.12090163.12090187	chr1	12090163	12090187	*	0.000259156242033107	0.018692626956938	-42.042128669518
chr1.12100238.12100262	chr1	12100238	12100262	*	0.000201620966627227	0.0170225516655119	-32.2879252904322
chr1.12100313.12100337	chr1	12100313	12100337	*	0.000320650252520579	0.0202724351131798	-26.7701886204695
chr1.12113538.12113562	chr1	12113538	12113562	*	0.000635585904895966	0.0268415607399726	-32.7641866830955
chr1.12179138.12179162	chr1	12179138	12179162	*	7.64646119609205e-07	0.00195941127647019	-37.7847838229181
chr1.12188238.12188262	chr1	12188238	12188262	*	8.09143769401089e-05	0.0119844751794228	-25.6280572853741
chr1.12201613.12201637	chr1	12201613	12201637	*	0.000250279457802289	0.0184387264906661	-31.2948095980135
chr1.12201638.12201662	chr1	12201638	12201662	*	0.000175073547382639	0.0161189224518912	-27.407333823344
chr1.12202788.12202812	chr1	12202788	12202812	*	0.00533521470552789	0.0677846828336927	-31.5347882311714
chr1.12207663.12207687	chr1	12207663	12207687	*	0.00111621472680472	0.0340285653017261	-26.7004454545934
chr1.12207713.12207737	chr1	12207713	12207737	*	0.000284263255935092	0.0193492022064512	-36.3985724723381
chr1.12232213.12232237	chr1	12232213	12232237	*	0.00753184003998333	0.0796557552447868	-31.3227630715871
chr1.12232238.12232262	chr1	12232238	12232262	*	0.0106255374480208	0.0937615215363743	-27.39450319954
chr1.12232263.12232287	chr1	12232263	12232287	*	0.00105620572545011	0.0332562952744359	-37.7840147317963
chr1.12232288.12232312	chr1	12232288	12232312	*	0.00986238233838045	0.0904967338417088	-26.0177781447414
chr1.12240788.12240812	chr1	12240788	12240812	*	0.00468921311319453	0.0640061426633435	-32.4365384586463
chr1.12240863.12240887	chr1	12240863	12240887	*	0.00127242612502746	0.0359913335074419	-29.0308475155969
chr1.12240888.12240912	chr1	12240888	12240912	*	0.0014365296495239	0.0378744327993174	-28.6674129256546
chr1.12240913.12240937	chr1	12240913	12240937	*	5.15446348300895e-05	0.0100285623337532	-42.9255950637286
chr1.12241238.12241262	chr1	12241238	12241262	*	0.000270765137703228	0.0189805618389466	-53.0997467599867
chr1.12241563.12241587	chr1	12241563	12241587	*	0.000197256957260309	0.0168701169626152	-37.9509787892372
chr1.12241688.12241712	chr1	12241688	12241712	*	0.000198325004768139	0.0169045759459306	-26.5318968244994
chr1.12245563.12245587	chr1	12245563	12245587	*	0.00748307851224409	0.0794205652307942	-27.6347025626011
chr1.12245588.12245612	chr1	12245588	12245612	*	0.00807149454421394	0.082291571139734	-30.971630477436
chr1.12608663.12608687	chr1	12608663	12608687	*	0.000486025208170381	0.0240559298055893	-25.3591884140768
chr1.12610163.12610187	chr1	12610163	12610187	*	0.00157116990429094	0.0393631364632131	-47.887820864739
chr1.12630313.12630337	chr1	12630313	12630337	*	0.000266455347337617	0.0188846093269445	-35.3628820170945
chr1.12682888.12682912	chr1	12682888	12682912	*	0.000416713108585888	0.0225722035392542	-30.1056895414592
chr1.12682963.12682987	chr1	12682963	12682987	*	6.76751255716743e-05	0.0111621373868808	-31.4727799537492
chr1.12690688.12690712	chr1	12690688	12690712	*	0.000349060015362435	0.0210294297735079	-31.5976168694992
chr1.12720538.12720562	chr1	12720538	12720562	*	0.000504015225180957	0.0243996569650652	-27.9907951410263
chr1.12720588.12720612	chr1	12720588	12720612	*	0.000172580738569697	0.0160302498631424	-33.7582187603945
chr1.12782488.12782512	chr1	12782488	12782512	*	0.000309788850887507	0.0200340293506241	-31.6358562445047
chr1.12897463.12897487	chr1	12897463	12897487	*	4.84524504472935e-05	0.00979540444091785	-29.995216711826
chr1.12912238.12912262	chr1	12912238	12912262	*	0.00114906975843585	0.0344759648789428	-32.8721763722293
chr1.12936738.12936762	chr1	12936738	12936762	*	0.00193690133454757	0.0429692254437551	-35.4902072681512
chr1.13180538.13180562	chr1	13180538	13180562	*	0.00942458408802556	0.0886042847277368	-30.288047620065
chr1.13789613.13789637	chr1	13789613	13789637	*	0.000168091026570258	0.0158600035081686	-32.2059732492344
chr1.13828938.13828962	chr1	13828938	13828962	*	0.00160597758019965	0.0397657481361154	-31.7324201506128
chr1.13850213.13850237	chr1	13850213	13850237	*	0.00815628106347102	0.0827112588428288	-34.4581797824379
chr1.14037388.14037412	chr1	14037388	14037412	*	2.00797923678662e-05	0.00698724339527118	-32.5526657516859
chr1.14107388.14107412	chr1	14107388	14107412	*	0.000575235971902874	0.0257469866948568	-27.3713280132107
chr1.14147363.14147387	chr1	14147363	14147387	*	0.0024371477501332	0.0476015628344322	-30.6198644188197
chr1.14746463.14746487	chr1	14746463	14746487	*	0.000246513413736379	0.0183389343749075	-41.4312315781869
chr1.14760313.14760337	chr1	14760313	14760337	*	0.00117568058672337	0.0348217149257862	-32.3009046090954
chr1.14882763.14882787	chr1	14882763	14882787	*	0.000678524718815311	0.0276426797580167	-26.0221689884161
chr1.14940263.14940287	chr1	14940263	14940287	*	0.00417902133535755	0.060737092955162	-32.4872803914558
chr1.14986663.14986687	chr1	14986663	14986687	*	3.83205410937956e-05	0.0089368775689883	-37.8264048424974
chr1.14986688.14986712	chr1	14986688	14986712	*	4.36834132539344e-05	0.00936825175472819	-32.4985083830693
chr1.14986713.14986737	chr1	14986713	14986737	*	0.000838953243454963	0.0301060346397157	-31.2778833614986
chr1.15060463.15060487	chr1	15060463	15060487	*	0.0015202682798807	0.0387961239337989	-26.4722033282234
chr1.15065788.15065812	chr1	15065788	15065812	*	0.00183412133087585	0.0420031655429831	-28.0286820100356
chr1.15088963.15088987	chr1	15088963	15088987	*	0.0003465628641631	0.0209715844286343	-29.9703558858309
chr1.15100163.15100187	chr1	15100163	15100187	*	0.000772822001850076	0.0291178223171152	-28.7382650824779
chr1.15107563.15107587	chr1	15107563	15107587	*	0.00767444089068733	0.0803790894525817	-29.2389252346041
chr1.15150363.15150387	chr1	15150363	15150387	*	0.00487242829605155	0.0651393945032136	-33.4139697934978
chr1.15178638.15178662	chr1	15178638	15178662	*	0.000717502625498063	0.0282600456820531	-35.2806640841043
chr1.15189713.15189737	chr1	15189713	15189737	*	0.000297294195978526	0.0197026408255125	-34.2739503660315
chr1.15225888.15225912	chr1	15225888	15225912	*	0.000572127999898509	0.0256848023825042	-28.6308659961061
chr1.15258438.15258462	chr1	15258438	15258462	*	0.00807266269828919	0.0822970120260259	-32.2851913772354
chr1.15272713.15272737	chr1	15272713	15272737	*	0.00395846346673586	0.0592282413999247	-41.2982660494791
chr1.15285138.15285162	chr1	15285138	15285162	*	1.17983094571975e-05	0.00563694145902525	-60.6309701685398
chr1.15291663.15291687	chr1	15291663	15291687	*	0.00701649993658918	0.0769813209626025	-26.3812892801418
chr1.15302963.15302987	chr1	15302963	15302987	*	3.25769050389363e-07	0.00144035474947495	-30.1163611584744
chr1.15308613.15308637	chr1	15308613	15308637	*	0.00895598355198308	0.0865049882530856	-27.5123927801848
chr1.15309738.15309762	chr1	15309738	15309762	*	0.00642566439059868	0.0739388086891837	-28.1944987083965
chr1.15310338.15310362	chr1	15310338	15310362	*	0.00937661424861733	0.0883864833095375	-25.8402488776306
chr1.15314813.15314837	chr1	15314813	15314837	*	0.000895450292127543	0.0309652145848653	-38.8844947062879
chr1.15314913.15314937	chr1	15314913	15314937	*	6.35622268079307e-07	0.0018498685658383	-51.303295032479
chr1.15314938.15314962	chr1	15314938	15314962	*	7.14117131497134e-06	0.00466877071332029	-34.2171980003683
chr1.15315113.15315137	chr1	15315113	15315137	*	0.00108851939292038	0.0336682192191651	-27.3738978859379
chr1.15323188.15323212	chr1	15323188	15323212	*	0.00219251723043384	0.0454352155422443	-28.6216379909647
chr1.15323213.15323237	chr1	15323213	15323237	*	0.00150874037468669	0.0386698881809767	-25.2971222337738
chr1.15342438.15342462	chr1	15342438	15342462	*	0.00044715686294346	0.0232364981996519	-37.2724685847299
chr1.15342488.15342512	chr1	15342488	15342512	*	0.000881005186155921	0.0307256724188513	-31.0048903262712
chr1.15353713.15353737	chr1	15353713	15353737	*	0.00103704437080276	0.0329786262245826	-25.5538563089049
chr1.15356713.15356737	chr1	15356713	15356737	*	0.000923311167293813	0.0313701440802166	-30.9655668174518
chr1.15362588.15362612	chr1	15362588	15362612	*	0.00746889891932751	0.0793551532974185	-31.0161831317464
chr1.15369463.15369487	chr1	15369463	15369487	*	0.00702254745336071	0.0770059538300061	-29.8950927990806
chr1.15370638.15370662	chr1	15370638	15370662	*	1.13005299736585e-05	0.0055385089707072	-32.2174776097847
chr1.15377513.15377537	chr1	15377513	15377537	*	0.00698245690645839	0.076810998133684	-27.9300334909728
chr1.15386813.15386837	chr1	15386813	15386837	*	0.00600266891027568	0.0716297763830031	-28.2741934846048
chr1.15417313.15417337	chr1	15417313	15417337	*	0.00648956095789589	0.0742699467144867	-33.310185486225
chr1.15420638.15420662	chr1	15420638	15420662	*	0.00771351258670266	0.0805537311768564	-30.8315968820976
chr1.15421988.15422012	chr1	15421988	15422012	*	0.000169423080850162	0.0159042738194642	-33.1417417349728
chr1.15422013.15422037	chr1	15422013	15422037	*	0.00150005143565054	0.0385751825530834	-29.1583125512235
chr1.15424013.15424037	chr1	15424013	15424037	*	0.000917646362591365	0.0312917609227435	-36.6429955947237
chr1.15450513.15450537	chr1	15450513	15450537	*	0.00151702808173451	0.0387595350930777	-36.705195705043
chr1.15467513.15467537	chr1	15467513	15467537	*	0.0115433534928221	0.0975631394484819	-31.7540363389577
chr1.15467638.15467662	chr1	15467638	15467662	*	0.00073620587653167	0.0285437475741404	-27.8739365602044
chr1.15487838.15487862	chr1	15487838	15487862	*	0.00177072823312093	0.0414131756240052	-31.1641696329644
chr1.15523938.15523962	chr1	15523938	15523962	*	0.000199561981563887	0.0169426189818519	-32.5588122413828
chr1.15525413.15525437	chr1	15525413	15525437	*	0.0101082992137673	0.0915744022618862	-26.2686142096316
chr1.15533763.15533787	chr1	15533763	15533787	*	4.6867175245932e-06	0.00399689150060488	-28.5862780258035
chr1.15533813.15533837	chr1	15533813	15533837	*	6.03873514547508e-06	0.00436045651437814	-31.6340369545721
chr1.15533988.15534012	chr1	15533988	15534012	*	2.21475372484041e-06	0.00292738550855223	-57.0543443954782
chr1.15552113.15552137	chr1	15552113	15552137	*	0.00115103477783479	0.0345111299600261	-54.8146655056684
chr1.15579063.15579087	chr1	15579063	15579087	*	0.000255805055670632	0.0186103992985513	-32.5734960915926
chr1.15640838.15640862	chr1	15640838	15640862	*	0.00881566960221728	0.0858287487737471	-27.2086535990137
chr1.15640938.15640962	chr1	15640938	15640962	*	0.00335431752605353	0.0549865022196965	-29.458385341472
chr1.15669813.15669837	chr1	15669813	15669837	*	0.0105351947313628	0.0933692176705636	-35.3118482780714
chr1.15669863.15669887	chr1	15669863	15669887	*	0.00556852664737195	0.0691842275836856	-27.1889297171537
chr1.15672763.15672787	chr1	15672763	15672787	*	0.0111242977264946	0.0958760563133949	-31.0459072363557
chr1.15672913.15672937	chr1	15672913	15672937	*	2.40421472403563e-06	0.00302869940897375	-33.5543228317192
chr1.15683513.15683537	chr1	15683513	15683537	*	0.00330330643865786	0.0545932301998431	-26.8816458658016
chr1.15708438.15708462	chr1	15708438	15708462	*	0.00507467360368224	0.0662820331048691	-53.0360037278822
chr1.15709813.15709837	chr1	15709813	15709837	*	0.000282206428225166	0.0192979676694448	-32.5847203450671
chr1.15709863.15709887	chr1	15709863	15709887	*	0.000492936802437916	0.024184271237992	-25.2289851010271
chr1.15720813.15720837	chr1	15720813	15720837	*	0.00597490472388541	0.0714681186343289	-37.5730917405334
chr1.15721663.15721687	chr1	15721663	15721687	*	1.95205566753841e-05	0.00691556629235317	-47.6519894943008
chr1.15743188.15743212	chr1	15743188	15743212	*	0.01008155502226	0.0914645779932208	-34.6388420278399
chr1.15755588.15755612	chr1	15755588	15755612	*	0.00438119087654458	0.0620389618729173	-29.2608781809145
chr1.15766863.15766887	chr1	15766863	15766887	*	0.00845089057635551	0.0841379590286303	-35.7261997504514
chr1.15876188.15876212	chr1	15876188	15876212	*	0.0118419457857104	0.0987858081127278	-29.9777961213724
chr1.15896288.15896312	chr1	15896288	15896312	*	0.0101734997747025	0.0918466643863422	-26.0227579444369
chr1.15910013.15910037	chr1	15910013	15910037	*	0.000630246967783262	0.0267548582807722	-26.2331276796076
chr1.15952238.15952262	chr1	15952238	15952262	*	0.00448289056506643	0.0626611840788016	-33.1174483345931
chr1.15963738.15963762	chr1	15963738	15963762	*	0.00432039095990736	0.0616234772862183	-28.9558117410482
chr1.15993588.15993612	chr1	15993588	15993612	*	0.00490416541496188	0.0653017557527907	-30.2786166200979
chr1.16002038.16002062	chr1	16002038	16002062	*	0.010811522505542	0.0945848871444607	-27.9418791843878
chr1.16009738.16009762	chr1	16009738	16009762	*	0.000560931458197848	0.0254724367247358	-35.4766264473937
chr1.16055363.16055387	chr1	16055363	16055387	*	0.00096119074139061	0.0318817813905937	-43.897483773598
chr1.16059138.16059162	chr1	16059138	16059162	*	0.00380806028630204	0.058168022600383	-25.260454981206
chr1.16059413.16059437	chr1	16059413	16059437	*	0.00122253661709885	0.0353899472077091	-31.3058869508804
chr1.16061038.16061062	chr1	16061038	16061062	*	0.000813938100511206	0.0297085654521008	-33.6218694960667
chr1.16061688.16061712	chr1	16061688	16061712	*	6.19856459592258e-05	0.0107411933436994	-26.1295369058859
chr1.16062888.16062912	chr1	16062888	16062912	*	0.000265814082980336	0.0188707669625056	-26.3474617303175
chr1.16063113.16063137	chr1	16063113	16063137	*	0.00179147584772918	0.0415872511138647	-25.3446767786746
chr1.16068963.16068987	chr1	16068963	16068987	*	0.00812405017155224	0.0825541351146385	-32.2201061928124
chr1.16084563.16084587	chr1	16084563	16084587	*	0.00155121406571565	0.0391409032959005	-45.2717110217568
chr1.16091638.16091662	chr1	16091638	16091662	*	0.00194835098280534	0.0430981997718294	-33.056897926374
chr1.16092338.16092362	chr1	16092338	16092362	*	0.00065963407764873	0.0273032761690875	-27.1581477922261
chr1.16110863.16110887	chr1	16110863	16110887	*	0.00746937185347923	0.0793569680316029	-33.4512141200617
chr1.16111188.16111212	chr1	16111188	16111212	*	4.77284660453006e-05	0.00972176479725515	-37.4256246694
chr1.16148738.16148762	chr1	16148738	16148762	*	0.000755658246040717	0.0288674160749785	-33.5702484314407
chr1.16266138.16266162	chr1	16266138	16266162	*	0.00687811331457731	0.0762885427326253	-25.516195124666
chr1.16268838.16268862	chr1	16268838	16268862	*	3.63979663896315e-05	0.00873873917550406	-37.575971660369
chr1.16271813.16271837	chr1	16271813	16271837	*	0.0038812904857854	0.0586606122491512	-29.5865716064577
chr1.16276138.16276162	chr1	16276138	16276162	*	0.000385105792332831	0.0218783577410734	-29.261326295716
chr1.16288513.16288537	chr1	16288513	16288537	*	0.0103120909295915	0.0924336661271161	-32.8186738381363
chr1.16312963.16312987	chr1	16312963	16312987	*	0.000300397254298865	0.0197804002008152	-27.7308976061594
chr1.16313038.16313062	chr1	16313038	16313062	*	4.70004691773135e-05	0.00966908340137508	-41.9314720277238
chr1.16330838.16330862	chr1	16330838	16330862	*	0.00279945086231802	0.0506869533605439	-30.5800055868672
chr1.16335488.16335512	chr1	16335488	16335512	*	0.00575730505814305	0.0702347685756907	-39.165027190391
chr1.16343738.16343762	chr1	16343738	16343762	*	0.00051957786944648	0.0247187439600921	-35.9199418949101
chr1.16356863.16356887	chr1	16356863	16356887	*	0.0022925905164367	0.0463177691459632	-30.253309441815
chr1.16362688.16362712	chr1	16362688	16362712	*	0.00151256046035997	0.0387078352227731	-46.0614555931765
chr1.16365163.16365187	chr1	16365163	16365187	*	0.00101042722076887	0.032572892212634	-47.7704440749643
chr1.16368588.16368612	chr1	16368588	16368612	*	0.00318885160510623	0.0537647524500039	-29.8201403346994
chr1.16374613.16374637	chr1	16374613	16374637	*	0.000766433583270454	0.0290290415200357	-25.9773684466998
chr1.16378013.16378037	chr1	16378013	16378037	*	0.00234711208768903	0.0468062728430747	-30.424490466271
chr1.16380213.16380237	chr1	16380213	16380237	*	0.0070194091325921	0.0769939423928523	-38.25116923524
chr1.16388663.16388687	chr1	16388663	16388687	*	0.00389188669968567	0.0587337346593892	-38.2546138609396
chr1.16394563.16394587	chr1	16394563	16394587	*	0.00247704055383701	0.0479616992034158	-35.2890087238258
chr1.16394613.16394637	chr1	16394613	16394637	*	0.000603205559959251	0.0262517978148738	-32.1444911158089
chr1.16401738.16401762	chr1	16401738	16401762	*	0.0118678047429415	0.0988955175839527	-34.3126940627882
chr1.16406088.16406112	chr1	16406088	16406112	*	0.00832293004152844	0.0835384464496526	-34.2181069324386
chr1.16406388.16406412	chr1	16406388	16406412	*	0.00321170005776803	0.0539360914444172	-28.4992338274709
chr1.16418513.16418537	chr1	16418513	16418537	*	0.00059854802401552	0.0261673728783993	-28.7368351084276
chr1.16439688.16439712	chr1	16439688	16439712	*	0.0061683458693262	0.0725152856250391	-27.487496236547
chr1.16441413.16441437	chr1	16441413	16441437	*	0.000477806805724112	0.0238816255136638	-30.8835698932847
chr1.16441488.16441512	chr1	16441488	16441512	*	6.25549451554039e-05	0.0107885666325965	-26.260541368776
chr1.16441688.16441712	chr1	16441688	16441712	*	0.0049546994245337	0.0656048237110286	-29.5730423037303
chr1.16443113.16443137	chr1	16443113	16443137	*	0.0119993696734316	0.0994210293182148	-48.4425335683873
chr1.16450563.16450587	chr1	16450563	16450587	*	0.00836669071021019	0.0837374996860316	-30.2469642607246
chr1.16450613.16450637	chr1	16450613	16450637	*	0.00378925086395854	0.0580582479612294	-25.2535254795804
chr1.16453188.16453212	chr1	16453188	16453212	*	0.00182733228831771	0.0419331878921846	-26.9024770264753
chr1.16461538.16461562	chr1	16461538	16461562	*	2.9663934901005e-05	0.00808031127746256	-32.4567162533429
chr1.16481113.16481137	chr1	16481113	16481137	*	0.00125607002595804	0.0357902917431911	-29.2401235568799
chr1.16493913.16493937	chr1	16493913	16493937	*	0.00980006920962828	0.0902070011702588	-31.0377891358166
chr1.16506813.16506837	chr1	16506813	16506837	*	0.000424114624315545	0.0227116224542403	-39.1935162743725
chr1.16508088.16508112	chr1	16508088	16508112	*	0.00308526260372634	0.0529398829095154	-34.0974595966349
chr1.16508213.16508237	chr1	16508213	16508237	*	0.000180639699481049	0.0163228367025945	-26.0062512027877
chr1.16508488.16508512	chr1	16508488	16508512	*	0.00190774522918853	0.0426705655478243	-29.2637261727934
chr1.16509513.16509537	chr1	16509513	16509537	*	0.0119461545315902	0.0991914302573526	-31.6550682389149
chr1.16529038.16529062	chr1	16529038	16529062	*	0.00171324791835865	0.0408547657357774	-29.6523529874601
chr1.16536413.16536437	chr1	16536413	16536437	*	0.00520162018872087	0.0670071337653625	-39.8112511255528
chr1.16536638.16536662	chr1	16536638	16536662	*	2.05313688259024e-05	0.00704619055957293	-39.1552206692967
chr1.16539088.16539112	chr1	16539088	16539112	*	0.0117698546129576	0.098486730901278	-34.6203961433452
chr1.16569438.16569462	chr1	16569438	16569462	*	0.00566669264798885	0.0697426460246437	-27.3006171094524
chr1.16766438.16766462	chr1	16766438	16766462	*	0.00024896608286052	0.0183956503261324	-41.6120238554538
chr1.16812613.16812637	chr1	16812613	16812637	*	0.00124692969727374	0.0356818535744877	-35.4430571760985
chr1.17025713.17025737	chr1	17025713	17025737	*	0.00808494006008053	0.0823481218752237	-29.2468997073445
chr1.17031213.17031237	chr1	17031213	17031237	*	0.000854943520683727	0.0303496283703508	-34.851093067286
chr1.17037238.17037262	chr1	17037238	17037262	*	0.000293691901676809	0.0195932445231173	-25.2216272342661
chr1.17040138.17040162	chr1	17040138	17040162	*	0.000260699969630832	0.0187281153978326	-29.3142095546238
chr1.17040188.17040212	chr1	17040188	17040212	*	0.000240992800130472	0.0182210314501768	-28.0686845867082
chr1.17040238.17040262	chr1	17040238	17040262	*	0.000108683236852764	0.0133847909703606	-34.6588692559092
chr1.17041513.17041537	chr1	17041513	17041537	*	0.00155996095040321	0.039247555099505	-27.1341316695832
chr1.17042038.17042062	chr1	17042038	17042062	*	0.00623234805805093	0.0728854090199463	-32.2767602079091
chr1.17045363.17045387	chr1	17045363	17045387	*	0.00084766761239071	0.0302290708978112	-34.6158395401393
chr1.17202838.17202862	chr1	17202838	17202862	*	0.00162926363298779	0.0400279920938025	-39.8850985759851
chr1.17235388.17235412	chr1	17235388	17235412	*	0.00243974477969377	0.0476236918224212	-32.8528710524791
chr1.17273263.17273287	chr1	17273263	17273287	*	0.00299778365221107	0.0522730711280058	-32.8619794362107
chr1.17279788.17279812	chr1	17279788	17279812	*	3.95433774462603e-07	0.00155020072983618	-82.3719684953769
chr1.17298513.17298537	chr1	17298513	17298537	*	0.00387373843848006	0.0586142137313522	-29.8182714229803
chr1.17298538.17298562	chr1	17298538	17298562	*	0.0104627079177673	0.0930574721204489	-25.0218100908807
chr1.17298588.17298612	chr1	17298588	17298612	*	2.52668129401361e-05	0.0076178424570845	-52.0903659408076
chr1.17317763.17317787	chr1	17317763	17317787	*	0.00256628177813864	0.0487674632297322	-25.1158095197285
chr1.17321538.17321562	chr1	17321538	17321562	*	0.00253696151073427	0.0485050826754695	-26.4838373214168
chr1.17442963.17442987	chr1	17442963	17442987	*	0.000280704315252454	0.0192619065131753	-36.5103710702291
chr1.17557938.17557962	chr1	17557938	17557962	*	0.00753579109100877	0.0796694720344181	-26.1707022473309
chr1.17558088.17558112	chr1	17558088	17558112	*	0.000534659707847835	0.0250012666697861	-26.4158411066891
chr1.17566963.17566987	chr1	17566963	17566987	*	0.00505485744845184	0.066165819469984	-34.1478487733851
chr1.17571763.17571787	chr1	17571763	17571787	*	0.00122029708492592	0.0353636214363142	-30.410197751303
chr1.17611238.17611262	chr1	17611238	17611262	*	0.00245186366875015	0.0477292094965016	-25.1670019606425
chr1.17611288.17611312	chr1	17611288	17611312	*	0.00957478459665753	0.0892851651719642	-25.7847847771389
chr1.17665138.17665162	chr1	17665138	17665162	*	2.10218763934071e-05	0.00711103883760107	-25.0746380061963
chr1.17665463.17665487	chr1	17665463	17665487	*	0.0112851646046555	0.096539099772305	-51.0295739976135
chr1.17685938.17685962	chr1	17685938	17685962	*	0.00204232977932715	0.0440050214596691	-52.7062642244659
chr1.17714988.17715012	chr1	17714988	17715012	*	5.84576793637126e-05	0.0105004743981089	-31.1228663020577
chr1.17715963.17715987	chr1	17715963	17715987	*	0.00827101148192221	0.0832870681097327	-46.0646956478439
chr1.17768288.17768312	chr1	17768288	17768312	*	0.00874051358826539	0.0854963745419717	-28.5636233097882
chr1.17772913.17772937	chr1	17772913	17772937	*	0.000945656424813622	0.0316645444296337	-38.3795561966153
chr1.17817088.17817112	chr1	17817088	17817112	*	1.54449644767396e-05	0.0063139735946568	-52.0744926817017
chr1.17889938.17889962	chr1	17889938	17889962	*	0.00135528518352087	0.0369929317610976	-32.9393805235044
chr1.17891463.17891487	chr1	17891463	17891487	*	0.00412493290133853	0.060382445805074	-39.09163411472
chr1.17891663.17891687	chr1	17891663	17891687	*	0.00220081325294452	0.0455074990418145	-29.2575737094447
chr1.17893238.17893262	chr1	17893238	17893262	*	0.0111562663308831	0.0959997197484174	-30.9220458529016
chr1.17896163.17896187	chr1	17896163	17896187	*	0.00653641250025559	0.074516391965627	-27.7762662731633
chr1.17896213.17896237	chr1	17896213	17896237	*	0.0003707732015139	0.02154957365865	-45.0069220162475
chr1.17907313.17907337	chr1	17907313	17907337	*	0.000145365928932775	0.0150391566103273	-34.3393112300863
chr1.17907363.17907387	chr1	17907363	17907387	*	5.43565993431405e-07	0.00175640228795686	-42.3137013536941
chr1.17908463.17908487	chr1	17908463	17908487	*	0.0013025129903751	0.0363470473260935	-38.4652475980535
chr1.17908613.17908637	chr1	17908613	17908637	*	0.000669570796985233	0.0274571681922522	-47.9785665360996
chr1.17928813.17928837	chr1	17928813	17928837	*	0.000420506301247265	0.0226457262728265	-34.0654880293649
chr1.17929613.17929637	chr1	17929613	17929637	*	0.00498228696957887	0.0657728239526884	-41.3109115066618
chr1.17929638.17929662	chr1	17929638	17929662	*	0.00826817176139626	0.0832720408877876	-26.0865997420872
chr1.17929713.17929737	chr1	17929713	17929737	*	0.00794434849638307	0.0816472651262186	-29.8192258895617
chr1.17934463.17934487	chr1	17934463	17934487	*	1.44695143577234e-07	0.00116362981831199	-34.7441814051109
chr1.17934488.17934512	chr1	17934488	17934512	*	2.75374323085407e-05	0.007846920919842	-26.7008196897717
chr1.17934588.17934612	chr1	17934588	17934612	*	0.00851270451854832	0.0844418672686787	-39.1765235335828
chr1.17941988.17942012	chr1	17941988	17942012	*	4.86072451777454e-05	0.00980791800057044	-48.4231890355455
chr1.17942013.17942037	chr1	17942013	17942037	*	0.000687505093197305	0.0277861105650933	-45.51361190673
chr1.17942363.17942387	chr1	17942363	17942387	*	0.00107296122146124	0.0334665717940643	-57.493407824191
chr1.17942388.17942412	chr1	17942388	17942412	*	0.0087763503335129	0.0856632033365046	-27.1607697258683
chr1.17948963.17948987	chr1	17948963	17948987	*	0.00200359204311532	0.0436492742726778	-34.1494359270757
chr1.17949713.17949737	chr1	17949713	17949737	*	0.00685648785759777	0.0761836173786141	-31.2620561416532
chr1.17958263.17958287	chr1	17958263	17958287	*	0.00337697309105124	0.0551518940083929	-29.0926114142668
chr1.17960638.17960662	chr1	17960638	17960662	*	0.00072625413536849	0.0283883627773528	-26.0749484856931
chr1.17966688.17966712	chr1	17966688	17966712	*	0.00356024153322319	0.0564395400490459	-37.2634125972978
chr1.17967988.17968012	chr1	17967988	17968012	*	0.00111581953453578	0.0340224408953262	-32.9221666417809
chr1.17973338.17973362	chr1	17973338	17973362	*	0.00120145234814607	0.0351080458448041	-26.2520660818962
chr1.17975063.17975087	chr1	17975063	17975087	*	0.00201934306195791	0.0437841011377541	-33.2031591002751
chr1.17982588.17982612	chr1	17982588	17982612	*	0.000173831131316917	0.0160686598734632	-43.0433421176817
chr1.17986638.17986662	chr1	17986638	17986662	*	0.00024315138295873	0.0182710675830446	-36.5730508825779
chr1.17988938.17988962	chr1	17988938	17988962	*	0.000394169846378363	0.0221008580083684	-52.2979654035995
chr1.17989013.17989037	chr1	17989013	17989037	*	0.00249017917510137	0.0480751923259537	-44.8643086273267
chr1.17991263.17991287	chr1	17991263	17991287	*	0.0035001829832712	0.0560312999550252	-25.2140060845322
chr1.17991413.17991437	chr1	17991413	17991437	*	0.0013456241405985	0.0368711472651781	-30.5875063617663
chr1.17994763.17994787	chr1	17994763	17994787	*	0.00872873676718893	0.0854483177317112	-33.4083084322597
chr1.17994863.17994887	chr1	17994863	17994887	*	0.000937236405387199	0.0315626727772794	-43.6861111481656
chr1.17995363.17995387	chr1	17995363	17995387	*	0.00155903973567084	0.0392328335187636	-25.7089544622732
chr1.17995388.17995412	chr1	17995388	17995412	*	0.000700854149782872	0.0279922825956312	-31.9700748720723
chr1.17995488.17995512	chr1	17995488	17995512	*	6.66162022041695e-05	0.0110917349111509	-25.4450641911957
chr1.17997438.17997462	chr1	17997438	17997462	*	0.00421048468070982	0.0609424802443615	-46.5885979892365
chr1.17997488.17997512	chr1	17997488	17997512	*	0.0119190708532906	0.0990961008876477	-29.6540980970856
chr1.17997963.17997987	chr1	17997963	17997987	*	0.00935170938368666	0.0883002421830722	-43.4511513166011
chr1.17999663.17999687	chr1	17999663	17999687	*	0.00400914587412832	0.059587915732586	-32.7490138072445
chr1.17999813.17999837	chr1	17999813	17999837	*	2.96944760013796e-07	0.0013990066337389	-38.9099405736115
chr1.18003638.18003662	chr1	18003638	18003662	*	0.00138081255544715	0.0372432629004432	-27.7923443168128
chr1.18005738.18005762	chr1	18005738	18005762	*	0.00873940741962662	0.0854922359261403	-26.752990624006
chr1.18009588.18009612	chr1	18009588	18009612	*	0.000204929275855667	0.017129886634912	-28.4084004127902
chr1.18009913.18009937	chr1	18009913	18009937	*	0.00200199601813729	0.0436325991068236	-36.3611837869757
chr1.18015463.18015487	chr1	18015463	18015487	*	0.00064075021974614	0.0269382779231158	-33.4860690746593
chr1.18023438.18023462	chr1	18023438	18023462	*	4.6817202868764e-05	0.00963972780208095	-31.5517125789943
chr1.18026788.18026812	chr1	18026788	18026812	*	0.00412317377520567	0.0603651210542736	-36.6137914839369
chr1.18032888.18032912	chr1	18032888	18032912	*	0.00792921866437973	0.081572384761779	-27.0030836892742
chr1.18033613.18033637	chr1	18033613	18033637	*	0.00549548663360632	0.0687957567024877	-44.8892989216829
chr1.18064738.18064762	chr1	18064738	18064762	*	0.00341946227856945	0.0554453455233332	-50.46308296289
chr1.18090663.18090687	chr1	18090663	18090687	*	0.00387278744693401	0.0586088230265813	-32.4000982589683
chr1.18093838.18093862	chr1	18093838	18093862	*	0.000168662002430294	0.0158896182110236	-44.3861671395191
chr1.18093938.18093962	chr1	18093938	18093962	*	0.00158733059850903	0.0395488041180598	-25.638240824316
chr1.18093963.18093987	chr1	18093963	18093987	*	0.000951556829309271	0.0317441590807562	-30.5113363309945
chr1.18104313.18104337	chr1	18104313	18104337	*	0.000185627067463562	0.0164929340031673	-45.4746104197157
chr1.18104338.18104362	chr1	18104338	18104362	*	0.000197088026104024	0.0168672020150633	-36.66732445023
chr1.18117938.18117962	chr1	18117938	18117962	*	0.00908582913134154	0.0871136484965468	-42.6383292586775
chr1.18145888.18145912	chr1	18145888	18145912	*	0.00646403608201458	0.0741391814673786	-34.7171497201095
chr1.18149563.18149587	chr1	18149563	18149587	*	0.000322503342616696	0.0203282362519015	-25.5788745436596
chr1.18167613.18167637	chr1	18167613	18167637	*	0.00630795379123281	0.0732939286062324	-39.8943996832731
chr1.18178813.18178837	chr1	18178813	18178837	*	0.000924507582260662	0.0313904130864931	-44.2793650248952
chr1.18200663.18200687	chr1	18200663	18200687	*	0.00580403556355495	0.0705063451855956	-50.5967545038874
chr1.18200688.18200712	chr1	18200688	18200712	*	0.00934981398332187	0.088295833511631	-39.8213507360837
chr1.18252963.18252987	chr1	18252963	18252987	*	0.000802792800647774	0.0295538244002582	-41.1223808517389
chr1.18253013.18253037	chr1	18253013	18253037	*	0.000874072548755371	0.0306261495332252	-40.0847119434071
chr1.18273663.18273687	chr1	18273663	18273687	*	0.00744789386036134	0.0792481854438294	-29.8974361993997
chr1.18273713.18273737	chr1	18273713	18273737	*	0.00349406915552502	0.0559897336800266	-26.8488538292462
chr1.18277088.18277112	chr1	18277088	18277112	*	0.0001183581473581	0.0138222509181192	-34.3391340420288
chr1.18281613.18281637	chr1	18281613	18281637	*	0.00135813123805917	0.037023506024918	-42.9571515424042
chr1.18407113.18407137	chr1	18407113	18407137	*	0.00939655348028443	0.0884827170541642	-29.2427305608964
chr1.18423588.18423612	chr1	18423588	18423612	*	0.00427483193964302	0.0613350376385561	-25.7011096568053
chr1.18451063.18451087	chr1	18451063	18451087	*	0.00876493240505216	0.0856104067573573	-32.7088321100947
chr1.18454288.18454312	chr1	18454288	18454312	*	0.00639256728454803	0.0737583072254756	-26.9575747296625
chr1.18457338.18457362	chr1	18457338	18457362	*	0.00951008517215268	0.0890093072278552	-33.7196409386873
chr1.18468413.18468437	chr1	18468413	18468437	*	0.0077511428307985	0.0807286852994203	-43.7911823201482
chr1.18476463.18476487	chr1	18476463	18476487	*	0.000500770805505922	0.0243486743229359	-28.0755263582129
chr1.18476513.18476537	chr1	18476513	18476537	*	0.000150687793960925	0.0152388887855981	-33.0816896659128
chr1.18479563.18479587	chr1	18479563	18479587	*	0.0108287097723769	0.0946698206010639	-40.2856280415494
chr1.18482438.18482462	chr1	18482438	18482462	*	0.00398978371333412	0.0594517658534227	-26.0499937119163
chr1.18483313.18483337	chr1	18483313	18483337	*	0.000350425509948386	0.0210614347899483	-27.7421624277749
chr1.18483363.18483387	chr1	18483363	18483387	*	0.000271589485129535	0.0190003081538923	-27.5650316769795
chr1.18489738.18489762	chr1	18489738	18489762	*	0.00147424191510187	0.0382803324321822	-27.0761008439153
chr1.18516338.18516362	chr1	18516338	18516362	*	0.00601725899238884	0.0717255994939886	-38.3014670899365
chr1.18556538.18556562	chr1	18556538	18556562	*	0.0117702535347446	0.0984870281273148	-29.662751928895
chr1.18579038.18579062	chr1	18579038	18579062	*	0.0039746533444104	0.0593291481697977	-29.0429202944309
chr1.18592238.18592262	chr1	18592238	18592262	*	8.73797985279993e-05	0.0123408607296511	-48.5412887089708
chr1.18592263.18592287	chr1	18592263	18592287	*	0.000471758674747163	0.0237696111376008	-28.3469390260023
chr1.18595113.18595137	chr1	18595113	18595137	*	0.000979010780489228	0.0321127399687891	-49.596185790982
chr1.18596538.18596562	chr1	18596538	18596562	*	0.00891602925412157	0.086304782891664	-31.3302908587781
chr1.18606313.18606337	chr1	18606313	18606337	*	0.00057783313485239	0.0257802068405404	-34.3733988280724
chr1.18619163.18619187	chr1	18619163	18619187	*	0.00791007527175748	0.0814719529691292	-26.6396888735868
chr1.18619488.18619512	chr1	18619488	18619512	*	0.00201627153008137	0.043755912600579	-37.8498441522847
chr1.18634038.18634062	chr1	18634038	18634062	*	0.00170853456255429	0.0408175694200898	-39.083095986348
chr1.18672988.18673012	chr1	18672988	18673012	*	0.00241017603374696	0.0473671117301764	-41.2947443516106
chr1.18673488.18673512	chr1	18673488	18673512	*	0.00957499663051547	0.0892851651719642	-28.3555972020109
chr1.18691863.18691887	chr1	18691863	18691887	*	0.00497586959521521	0.065727748357139	-25.6861953831284
chr1.18734488.18734512	chr1	18734488	18734512	*	0.00198237147367274	0.0434403740943273	-35.9443520354014
chr1.18735138.18735162	chr1	18735138	18735162	*	0.000771409137683452	0.0290968636284228	-35.0369578702039
chr1.18826188.18826212	chr1	18826188	18826212	*	0.00191631272694732	0.0427566973620505	-26.9752712320962
chr1.18860738.18860762	chr1	18860738	18860762	*	0.000218822671570922	0.0175471901454597	-44.201175206297
chr1.18860763.18860787	chr1	18860763	18860787	*	0.00178624612759458	0.0415415308248282	-38.6255046362944
chr1.18888688.18888712	chr1	18888688	18888712	*	0.0106350647064343	0.0938112575315428	-28.6026163631066
chr1.18895863.18895887	chr1	18895863	18895887	*	0.00588789876942677	0.0709913178228724	-35.2199307841361
chr1.18931588.18931612	chr1	18931588	18931612	*	0.000266862850788379	0.0188967853919229	-26.3483106021373
chr1.18931688.18931712	chr1	18931688	18931712	*	0.000326617986610101	0.0204460096533464	-34.2417933334832
chr1.18931913.18931937	chr1	18931913	18931937	*	0.00243922788475725	0.0476191745007478	-40.6990464224071
chr1.18947938.18947962	chr1	18947938	18947962	*	0.000355737452570504	0.0211840459694226	-51.1210333946894
chr1.19038988.19039012	chr1	19038988	19039012	*	0.000522785976649919	0.0247771161032754	-38.3640786813436
chr1.19054763.19054787	chr1	19054763	19054787	*	0.00567838359884009	0.0698128073931325	-30.6265725613655
chr1.19068963.19068987	chr1	19068963	19068987	*	0.00210398496655744	0.0446125152363177	-47.6621442485965
chr1.19104438.19104462	chr1	19104438	19104462	*	0.00116073443086062	0.0346165478375968	-48.6138621238641
chr1.19110513.19110537	chr1	19110513	19110537	*	0.00644932360918725	0.0740696227059006	-35.9478970373214
chr1.19120363.19120387	chr1	19120363	19120387	*	0.00455525683796668	0.063168348142879	-30.4555104611199
chr1.19153413.19153437	chr1	19153413	19153437	*	0.000274639818660232	0.0190848788543794	-40.4395325611681
chr1.19187388.19187412	chr1	19187388	19187412	*	0.00246146114077302	0.0478119564975537	-42.5115904975579
chr1.19202538.19202562	chr1	19202538	19202562	*	0.00432260981314275	0.0616347204382536	-34.0445646765964
chr1.19202613.19202637	chr1	19202613	19202637	*	0.0070124157913999	0.0769585938115983	-32.8763180711744
chr1.19209938.19209962	chr1	19209938	19209962	*	2.69722702042732e-06	0.00316900048781639	-29.8496101993835
chr1.19211938.19211962	chr1	19211938	19211962	*	0.00187026491658252	0.0423341863720813	-37.829195290857
chr1.19211963.19211987	chr1	19211963	19211987	*	0.00106668559812813	0.0333802084489295	-27.6284219700765
chr1.19212038.19212062	chr1	19212038	19212062	*	0.00141302009124713	0.037602798187102	-31.2085896206304
chr1.19212213.19212237	chr1	19212213	19212237	*	0.00587201900245755	0.0708869693642089	-37.5578559959195
chr1.19212313.19212337	chr1	19212313	19212337	*	0.00578488909746461	0.0703909577231629	-27.632572276232
chr1.19212913.19212937	chr1	19212913	19212937	*	0.0101275742315281	0.0916469869261512	-42.8435318853315
chr1.19213063.19213087	chr1	19213063	19213087	*	0.000841030960191594	0.0301460433163036	-39.0177965891603
chr1.19213088.19213112	chr1	19213088	19213112	*	0.00111845669868939	0.0340634899887885	-35.9188885710089
chr1.19214413.19214437	chr1	19214413	19214437	*	0.00872144363320674	0.0854095512007376	-32.5537622985254
chr1.19214688.19214712	chr1	19214688	19214712	*	0.000727248850121717	0.0284035443032248	-27.6218805265344
chr1.19214788.19214812	chr1	19214788	19214812	*	0.00011363588713142	0.0136071398250638	-36.486430551337
chr1.19214888.19214912	chr1	19214888	19214912	*	0.000608311059928452	0.0263517351367051	-31.5005248563551
chr1.19215513.19215537	chr1	19215513	19215537	*	0.00537771446360642	0.0680728560686018	-33.0867537652591
chr1.19216063.19216087	chr1	19216063	19216087	*	0.00626089018569407	0.0730262808398097	-27.2640700514601
chr1.19216088.19216112	chr1	19216088	19216112	*	0.000679610571928785	0.0276557827827888	-35.1331714631234
chr1.19216113.19216137	chr1	19216113	19216137	*	0.0010444958892223	0.033098375119947	-28.4070418798715
chr1.19225188.19225212	chr1	19225188	19225212	*	0.000149403986031834	0.0151865335755276	-27.8283090219205
chr1.19242463.19242487	chr1	19242463	19242487	*	0.00115242685216806	0.0345312410779803	-39.261854169452
chr1.19249288.19249312	chr1	19249288	19249312	*	0.000439735551672048	0.0230695174327303	-50.7935005577329
chr1.19249338.19249362	chr1	19249338	19249362	*	0.00732035757794101	0.0785870649232698	-25.1635077132672
chr1.19249563.19249587	chr1	19249563	19249587	*	0.000219700411146361	0.0175674596384568	-27.2052113278723
chr1.19252013.19252037	chr1	19252013	19252037	*	0.00514092946351376	0.0666538870342171	-34.6906337432102
chr1.19253863.19253887	chr1	19253863	19253887	*	0.00713019230281673	0.0775821752596753	-29.4888381678148
chr1.19270588.19270612	chr1	19270588	19270612	*	0.00056852124008971	0.0256331788444327	-37.6408628471135
chr1.19274038.19274062	chr1	19274038	19274062	*	0.000581323869741112	0.0258537851354368	-27.2248315797123
chr1.19274063.19274087	chr1	19274063	19274087	*	5.40526731033569e-05	0.0101791094886599	-33.22484907845
chr1.19274213.19274237	chr1	19274213	19274237	*	0.0120574524561328	0.0996660155129379	-32.0630386979831
chr1.19275863.19275887	chr1	19275863	19275887	*	0.0101324153684003	0.0916686242315265	-36.8673160842011
chr1.19275888.19275912	chr1	19275888	19275912	*	0.00603417018005353	0.0718247248544032	-36.8543070996452
chr1.19321963.19321987	chr1	19321963	19321987	*	0.00238576302927445	0.047151042887896	-30.115120429109
chr1.19322038.19322062	chr1	19322038	19322062	*	0.0027481968882132	0.0502610248775875	-31.8775734321437
chr1.19331263.19331287	chr1	19331263	19331287	*	0.000984600308387859	0.0322050910448367	-38.1556998906493
chr1.19358938.19358962	chr1	19358938	19358962	*	0.00486314066968903	0.0650814800656508	-47.6693097743989
chr1.19359338.19359362	chr1	19359338	19359362	*	0.00129505241394313	0.0362744495336118	-29.5825438290879
chr1.19361113.19361137	chr1	19361113	19361137	*	0.00834893888705435	0.0836676138176455	-27.9281443303351
chr1.19361263.19361287	chr1	19361263	19361287	*	0.00584449105107899	0.0707515548694868	-30.3118174166981
chr1.19361338.19361362	chr1	19361338	19361362	*	0.00304587529120785	0.0526389858281565	-33.3873752902926
chr1.19361513.19361537	chr1	19361513	19361537	*	0.00352985783521421	0.0562385389945354	-46.0174168434063
chr1.19361563.19361587	chr1	19361563	19361587	*	0.00632025970351357	0.073354800534046	-29.0099022851676
chr1.19366088.19366112	chr1	19366088	19366112	*	0.00179588778109447	0.0416337123954047	-29.4073703912945
chr1.19366438.19366462	chr1	19366438	19366462	*	0.0114803173551025	0.0972924762216999	-29.4287654941275
chr1.19377063.19377087	chr1	19377063	19377087	*	0.00530231328904925	0.0675931713046889	-33.9481207543602
chr1.19377088.19377112	chr1	19377088	19377112	*	0.00173569458691427	0.0410593594771928	-40.0686254930311
chr1.19379313.19379337	chr1	19379313	19379337	*	0.00457647711411252	0.0633171075517627	-26.540908907112
chr1.19391713.19391737	chr1	19391713	19391737	*	0.000344256566634347	0.0209031013983327	-26.1451059472846
chr1.19435088.19435112	chr1	19435088	19435112	*	0.00948400101027222	0.0888969227117204	-26.9170755009392
chr1.19519563.19519587	chr1	19519563	19519587	*	0.00344191005744593	0.0556059644457236	-39.2707008989401
chr1.19641688.19641712	chr1	19641688	19641712	*	0.00148332841949149	0.0383771319094868	-38.1140394762439
chr1.19653138.19653162	chr1	19653138	19653162	*	0.00400133649645849	0.0595385812156402	-30.3427835818749
chr1.19654713.19654737	chr1	19654713	19654737	*	0.00983566899773651	0.0903711300726043	-40.9776895564378
chr1.19664213.19664237	chr1	19664213	19664237	*	3.66840242121151e-06	0.00360721076868643	-29.6017582202767
chr1.19664238.19664262	chr1	19664238	19664262	*	3.87611427591971e-05	0.0089798328323726	-33.467665071307
chr1.19670138.19670162	chr1	19670138	19670162	*	0.000692847900248179	0.0278630999472289	-46.2481175730032
chr1.19670388.19670412	chr1	19670388	19670412	*	0.00945439073341887	0.0887500335206622	-26.4474956803606
chr1.19670413.19670437	chr1	19670413	19670437	*	0.00785715307889423	0.0812151097752009	-26.4127644099366
chr1.19686413.19686437	chr1	19686413	19686437	*	0.0102458611056097	0.092149873035481	-27.7980354131621
chr1.19696688.19696712	chr1	19696688	19696712	*	0.00165903512280915	0.0403145784865758	-26.2916893311737
chr1.19720088.19720112	chr1	19720088	19720112	*	0.00447243135619818	0.062621429858998	-28.4224350302506
chr1.19978913.19978937	chr1	19978913	19978937	*	0.00287921477451287	0.0513213610009315	-32.2555750200096
chr1.19978938.19978962	chr1	19978938	19978962	*	0.00319448017062898	0.0538084686346366	-27.4928974184207
chr1.20089813.20089837	chr1	20089813	20089837	*	2.39350589550555e-05	0.00746022144624986	-52.7387406022126
chr1.20238163.20238187	chr1	20238163	20238187	*	0.00323811568383246	0.054129743157587	-32.4171061055127
chr1.20247163.20247187	chr1	20247163	20247187	*	4.8488499363577e-06	0.00401854868753981	-27.6277929081161
chr1.20247188.20247212	chr1	20247188	20247212	*	8.16139583081774e-07	0.00202363073059567	-29.3292368507792
chr1.20251213.20251237	chr1	20251213	20251237	*	0.00201733433794739	0.0437698602071122	-27.1657638642933
chr1.20251338.20251362	chr1	20251338	20251362	*	0.001869389594779	0.0423287211364419	-33.2273777835907
chr1.20444688.20444712	chr1	20444688	20444712	*	0.00792973910741332	0.0815741827476588	-25.6295768177416
chr1.20470863.20470887	chr1	20470863	20470887	*	0.00241420389678504	0.0474100465540812	-39.3729748157097
chr1.20471013.20471037	chr1	20471013	20471037	*	0.00375794775506905	0.0578491594727134	-30.0922986196347
chr1.20475213.20475237	chr1	20475213	20475237	*	3.5116966660139e-05	0.00859822028434493	-29.7610727656918
chr1.20475288.20475312	chr1	20475288	20475312	*	4.84424514395051e-06	0.00401854868753981	-36.3186860921038
chr1.20475863.20475887	chr1	20475863	20475887	*	0.00771539968021727	0.0805638758768716	-35.7113267144193
chr1.20483288.20483312	chr1	20483288	20483312	*	0.0112067809378232	0.0961925282523434	-25.8139161880483
chr1.20496738.20496762	chr1	20496738	20496762	*	0.00152347574263448	0.0388281041591483	-36.2554887667602
chr1.20523588.20523612	chr1	20523588	20523612	*	0.00102539230267031	0.032790706281424	-30.3811057417306
chr1.20533163.20533187	chr1	20533163	20533187	*	0.00132374611718977	0.036616750249937	-51.7419219786395
chr1.20537613.20537637	chr1	20537613	20537637	*	0.000241671473662965	0.0182377391410802	-41.0132275492811
chr1.20537763.20537787	chr1	20537763	20537787	*	0.00225871470623915	0.0460182460903394	-38.6071127163018
chr1.20558963.20558987	chr1	20558963	20558987	*	0.00761161426940064	0.0800377828817681	-48.4847743101782
chr1.20559013.20559037	chr1	20559013	20559037	*	0.0120613086711378	0.0996825799150444	-41.0003504872381
chr1.20637088.20637112	chr1	20637088	20637112	*	0.00569997437069276	0.069926164837962	-30.3962643776152
chr1.20637113.20637137	chr1	20637113	20637137	*	0.00288588924007411	0.0513822867612647	-26.2443606029294
chr1.20649988.20650012	chr1	20649988	20650012	*	0.00159114376097657	0.0395949824776626	-31.7056235429579
chr1.20650038.20650062	chr1	20650038	20650062	*	0.00214935872870446	0.0450579763838364	-25.1307364260523
chr1.20683363.20683387	chr1	20683363	20683387	*	0.00709417818931207	0.0773852147103294	-33.0964804663671
chr1.20817963.20817987	chr1	20817963	20817987	*	0.00337614236805094	0.0551484790221728	-34.7445855435712
chr1.20818013.20818037	chr1	20818013	20818037	*	4.83281681054392e-05	0.00979031799286598	-37.3721233709704
chr1.20825713.20825737	chr1	20825713	20825737	*	0.00597716061065908	0.0714804536903183	-34.8464719240911
chr1.20826288.20826312	chr1	20826288	20826312	*	0.00488375729520333	0.0651924032668309	-33.6389960080158
chr1.20827188.20827212	chr1	20827188	20827212	*	0.00156814686279505	0.0393291877053457	-28.9838171867382
chr1.20844588.20844612	chr1	20844588	20844612	*	0.00166189681293912	0.0403487601833302	-40.3666732573069
chr1.20844613.20844637	chr1	20844613	20844637	*	0.000708673155453971	0.0281294591765224	-35.9846874188914
chr1.20861388.20861412	chr1	20861388	20861412	*	0.00313469318785543	0.0533231978976047	-37.0391108158253
chr1.20875363.20875387	chr1	20875363	20875387	*	0.0109078377149866	0.0949936547033059	-38.3297941449412
chr1.20902638.20902662	chr1	20902638	20902662	*	1.58239886847896e-05	0.00634789063914591	-48.7350977427425
chr1.20944438.20944462	chr1	20944438	20944462	*	0.00443922906521761	0.0624096155548485	-30.8036140966916
chr1.20945913.20945937	chr1	20945913	20945937	*	0.00514919924358924	0.0667039801597188	-26.6759131635865
chr1.20964338.20964362	chr1	20964338	20964362	*	1.58360980753248e-05	0.00634958878870829	-25.5574409895787
chr1.20964488.20964512	chr1	20964488	20964512	*	0.00168117032222364	0.0405483825883125	-28.6690429707974
chr1.20983713.20983737	chr1	20983713	20983737	*	0.00594803986873636	0.0713237982493208	-42.2957868390788
chr1.21010263.21010287	chr1	21010263	21010287	*	0.00927640246573217	0.0879570205166004	-25.2733611384461
chr1.21037963.21037987	chr1	21037963	21037987	*	1.75285345312175e-06	0.00268955480880923	-52.6753202510911
chr1.21037988.21038012	chr1	21037988	21038012	*	6.39978667251255e-06	0.00448851473442491	-38.4945629746457
chr1.21038638.21038662	chr1	21038638	21038662	*	0.0112688803098214	0.096467560564638	-32.3645582449282
chr1.21041888.21041912	chr1	21041888	21041912	*	0.00773019497867052	0.0806258692862369	-30.1391869372782
chr1.21048263.21048287	chr1	21048263	21048287	*	5.36508919873978e-07	0.00175640228795686	-33.6810966013375
chr1.21048463.21048487	chr1	21048463	21048487	*	0.00583261808088844	0.0706896075688461	-32.8784496569949
chr1.21052588.21052612	chr1	21052588	21052612	*	0.00659927043162845	0.074853858333528	-42.4852418222496
chr1.21306313.21306337	chr1	21306313	21306337	*	9.09236066213389e-05	0.0125215476441688	-27.7026198020018
chr1.21306363.21306387	chr1	21306363	21306387	*	0.000122848918559287	0.0140582195412381	-27.7408299769921
chr1.21564138.21564162	chr1	21564138	21564162	*	0.0014268070987126	0.0377564286957214	-28.2903113472006
chr1.21564163.21564187	chr1	21564163	21564187	*	0.000269230451110027	0.0189553104342934	-30.1473866871794
chr1.21565688.21565712	chr1	21565688	21565712	*	0.00185067485310713	0.0421600439637592	-28.0692179338534
chr1.21565713.21565737	chr1	21565713	21565737	*	0.000214391971337939	0.017382272405597	-32.2789704704363
chr1.21568238.21568262	chr1	21568238	21568262	*	0.00488980627238972	0.0652182332034239	-33.0840302522608
chr1.21589413.21589437	chr1	21589413	21589437	*	7.00317326538106e-05	0.0113014888431465	-27.3389186030145
chr1.21624713.21624737	chr1	21624713	21624737	*	0.0013762396867547	0.0371997360975271	-34.909559281866
chr1.21633438.21633462	chr1	21633438	21633462	*	0.00213866561897721	0.0449460048547501	-28.6798432031187
chr1.21643988.21644012	chr1	21643988	21644012	*	0.00603950962255744	0.0718417390229983	-29.4492285124152
chr1.21644013.21644037	chr1	21644013	21644037	*	0.00501431083154648	0.0659577243630561	-29.7546433437538
chr1.21663013.21663037	chr1	21663013	21663037	*	0.00075185165284006	0.0288090885269356	-26.422731266276
chr1.21675113.21675137	chr1	21675113	21675137	*	0.00756079539655947	0.079786895800487	-26.4248331342941
chr1.21761413.21761437	chr1	21761413	21761437	*	0.000117807062544817	0.0137983721858792	-29.3171937079354
chr1.21830763.21830787	chr1	21830763	21830787	*	0.000639627011888238	0.0269092349472552	-36.4575673846833
chr1.21869188.21869212	chr1	21869188	21869212	*	0.00175199815901227	0.04122896017032	-27.0243957278818
chr1.21890613.21890637	chr1	21890613	21890637	*	1.11534535180522e-05	0.00551745550594432	-39.9757602188972
chr1.21894063.21894087	chr1	21894063	21894087	*	0.00930373204056918	0.0880699931633033	-34.4867370279709
chr1.21894163.21894187	chr1	21894163	21894187	*	0.0091854612282797	0.0875636990307332	-36.2487540262106
chr1.21894388.21894412	chr1	21894388	21894412	*	0.0018743984902511	0.0423823423440339	-39.8137962252601
chr1.21901388.21901412	chr1	21901388	21901412	*	0.00825589211638351	0.0832049979611095	-31.5893310347578
chr1.21902013.21902037	chr1	21902013	21902037	*	0.0028545135517602	0.0511377893275667	-26.6377351752176
chr1.21902238.21902262	chr1	21902238	21902262	*	0.000638251937475476	0.0268828318058845	-27.9365270035062
chr1.21904713.21904737	chr1	21904713	21904737	*	0.00917176704217999	0.087512739544564	-29.9388092526322
chr1.21916038.21916062	chr1	21916038	21916062	*	0.00317601225949528	0.053663080749087	-38.384782813254
chr1.21919638.21919662	chr1	21919638	21919662	*	0.000694720044315614	0.0278872246482721	-34.3049548761036
chr1.21919663.21919687	chr1	21919663	21919687	*	0.00291379464378578	0.0516189633259934	-34.5800513531432
chr1.21923313.21923337	chr1	21923313	21923337	*	0.00133049007034634	0.0366894848045813	-48.9324178611515
chr1.21924188.21924212	chr1	21924188	21924212	*	0.00104695525289264	0.0331263515565754	-27.0146116843913
chr1.21924313.21924337	chr1	21924313	21924337	*	3.21435837660188e-05	0.00835707723952605	-34.1915736983993
chr1.21924338.21924362	chr1	21924338	21924362	*	0.000125490240042482	0.0141630207235313	-28.218423492602
chr1.21924363.21924387	chr1	21924363	21924387	*	0.000930344213956576	0.0314685837809719	-29.5539828180613
chr1.21928088.21928112	chr1	21928088	21928112	*	0.00455863908933661	0.0631943668884838	-25.9779961366296
chr1.21932713.21932737	chr1	21932713	21932737	*	0.00018274414738719	0.0164103553758069	-31.9806942798036
chr1.21933488.21933512	chr1	21933488	21933512	*	0.000252044885350671	0.0184937960892987	-42.9154393470483
chr1.21933513.21933537	chr1	21933513	21933537	*	0.00170537745848251	0.0407950816972212	-27.4786924338352
chr1.21936063.21936087	chr1	21936063	21936087	*	0.00761753798087412	0.0800656144957864	-33.0173833109666
chr1.21938388.21938412	chr1	21938388	21938412	*	0.00722245491235056	0.0780902700946334	-27.2627929162644
chr1.21938538.21938562	chr1	21938538	21938562	*	0.00837055718800963	0.0837524452146983	-31.7082110756625
chr1.21941238.21941262	chr1	21941238	21941262	*	0.00469225851799312	0.0640261072800509	-25.3283203459417
chr1.21958538.21958562	chr1	21958538	21958562	*	0.0010593927960474	0.0332991899906081	-31.0592149154544
chr1.21960538.21960562	chr1	21960538	21960562	*	0.000244124242695816	0.0182910831017479	-51.0303254914235
chr1.21966513.21966537	chr1	21966513	21966537	*	0.00348845336894628	0.0559347229428803	-25.446788812404
chr1.22116088.22116112	chr1	22116088	22116112	*	0.000514671099982881	0.0246212664815355	-35.8211119076151
chr1.22150838.22150862	chr1	22150838	22150862	*	0.000643399619535252	0.0269702088245821	-30.938713880944
chr1.22150913.22150937	chr1	22150913	22150937	*	0.00118611335342526	0.0349417872443492	-36.2672982144542
chr1.22169363.22169387	chr1	22169363	22169387	*	0.00537603383795656	0.0680641853729774	-26.3588828339429
chr1.22183788.22183812	chr1	22183788	22183812	*	0.00698049463082809	0.0767998054662865	-25.1623457674306
chr1.22190738.22190762	chr1	22190738	22190762	*	0.00236156482966501	0.0469332475903015	-32.9324282755662
chr1.22198713.22198737	chr1	22198713	22198737	*	0.0088832789153699	0.086146295420128	-31.4929621173001
chr1.22221363.22221387	chr1	22221363	22221387	*	0.00301959473001232	0.0524496705353864	-34.064617185193
chr1.22226638.22226662	chr1	22226638	22226662	*	0.00219266093758316	0.0454370609410176	-34.8821112084988
chr1.22226738.22226762	chr1	22226738	22226762	*	0.00629073035011276	0.0731966397077392	-39.1427581069337
chr1.22238138.22238162	chr1	22238138	22238162	*	0.00126437801729096	0.0358995490787886	-32.8497486654228
chr1.22238163.22238187	chr1	22238163	22238187	*	0.00171514962009265	0.0408687338986369	-32.5165604770283
chr1.22238238.22238262	chr1	22238238	22238262	*	0.000825258300781786	0.0298907549668805	-42.1786659881156
chr1.22246238.22246262	chr1	22246238	22246262	*	5.28781965043246e-06	0.00412366105669144	-38.3523949344553
chr1.22246288.22246312	chr1	22246288	22246312	*	0.000147209975674386	0.0151041653304212	-27.4718228923476
chr1.22247438.22247462	chr1	22247438	22247462	*	0.00774469339058667	0.0806964467741571	-39.6148012060497
chr1.22257688.22257712	chr1	22257688	22257712	*	0.000543913994037621	0.025161051877318	-32.2154208200579
chr1.22257738.22257762	chr1	22257738	22257762	*	0.000944185348778771	0.0316484036694979	-34.8480128155573
chr1.22257838.22257862	chr1	22257838	22257862	*	0.00217323389276413	0.0452809608730433	-25.7831894728374
chr1.22257888.22257912	chr1	22257888	22257912	*	0.000418592777651764	0.0226061891267893	-27.7704304534097
chr1.22258013.22258037	chr1	22258013	22258037	*	0.00625529713538215	0.0729955893743047	-37.7508597253375
chr1.22270113.22270137	chr1	22270113	22270137	*	0.00144540968919788	0.0379571058523943	-25.1881591975399
chr1.22277963.22277987	chr1	22277963	22277987	*	0.000258688946676552	0.018684116595213	-36.3261735070458
chr1.22287263.22287287	chr1	22287263	22287287	*	0.00109810615699464	0.0337991570903772	-25.7682814916105
chr1.22332013.22332037	chr1	22332013	22332037	*	0.000468764207181486	0.0237117194095297	-25.2574542292482
chr1.22456338.22456362	chr1	22456338	22456362	*	0.00318589788690698	0.0537381267723296	-33.0969253348371
chr1.22491638.22491662	chr1	22491638	22491662	*	0.00306883384814465	0.0528083246352983	-30.7039885238201
chr1.22509338.22509362	chr1	22509338	22509362	*	0.000564764183285593	0.0255543624801068	-43.1604981246866
chr1.22509388.22509412	chr1	22509388	22509412	*	0.000446972020220647	0.0232357670660157	-45.6237641669491
chr1.22512588.22512612	chr1	22512588	22512612	*	0.00120622887356047	0.0351831712651607	-33.5537481996813
chr1.22512663.22512687	chr1	22512663	22512687	*	0.00924937867145922	0.0878405879561399	-26.3716312389583
chr1.22538338.22538362	chr1	22538338	22538362	*	0.000159036122914143	0.0155170340468668	-27.9454179047307
chr1.22538388.22538412	chr1	22538388	22538412	*	0.000177982750437015	0.0162329080126656	-44.3342332730599
chr1.22566238.22566262	chr1	22566238	22566262	*	0.00363729830467133	0.0570128030028384	-26.1224203660839
chr1.22572338.22572362	chr1	22572338	22572362	*	0.00522592598091353	0.0671498093496634	-25.0162215546605
chr1.22582563.22582587	chr1	22582563	22582587	*	0.00491923581108641	0.0653998289389579	-34.5074237170375
chr1.22584288.22584312	chr1	22584288	22584312	*	0.00107192883427439	0.0334521014464456	-30.4168034883402
chr1.22595838.22595862	chr1	22595838	22595862	*	0.00987765341044509	0.09057990091044	-34.2866320369045
chr1.22595863.22595887	chr1	22595863	22595887	*	4.98428606468168e-05	0.00990472952442667	-76.6019638215793
chr1.22650463.22650487	chr1	22650463	22650487	*	0.000287416285396191	0.019423373602491	-28.8552366712758
chr1.22655738.22655762	chr1	22655738	22655762	*	0.0118635029065456	0.0988816299093077	-34.3053117980004
chr1.22658238.22658262	chr1	22658238	22658262	*	0.00164699583099749	0.0402067973122947	-28.0650101216798
chr1.22697788.22697812	chr1	22697788	22697812	*	0.00358255064857574	0.0566192620632461	-39.7352328682623
chr1.22717288.22717312	chr1	22717288	22717312	*	0.00658566788787129	0.0747903787991409	-27.7671609349849
chr1.22744463.22744487	chr1	22744463	22744487	*	0.00130090654529912	0.0363256089261618	-29.0457165588479
chr1.22846838.22846862	chr1	22846838	22846862	*	0.000643248132185227	0.0269684363981552	-38.2754332078275
chr1.22870963.22870987	chr1	22870963	22870987	*	0.00935635533786945	0.0883111877486828	-34.6131157841802
chr1.22896088.22896112	chr1	22896088	22896112	*	0.000561584143209898	0.0254878827289396	-40.7042052624436
chr1.22900438.22900462	chr1	22900438	22900462	*	0.000635555549833527	0.0268415607399726	-33.7054803747956
chr1.22918363.22918387	chr1	22918363	22918387	*	0.00634064519449099	0.0734779662857391	-25.3583594799102
chr1.22920188.22920212	chr1	22920188	22920212	*	0.00493413486832944	0.0654932374116793	-28.946935988686
chr1.22922538.22922562	chr1	22922538	22922562	*	0.0027657483472085	0.0504019401674005	-25.0453525711812
chr1.22922663.22922687	chr1	22922663	22922687	*	0.00371049618898305	0.0575009848659361	-40.9217724051266
chr1.22924363.22924387	chr1	22924363	22924387	*	0.00671153499616722	0.0754443057214882	-32.1484148113069
chr1.22925513.22925537	chr1	22925513	22925537	*	0.00282898278704216	0.0509218652192486	-31.3927708159729
chr1.22927738.22927762	chr1	22927738	22927762	*	7.06322843397492e-05	0.0113359948211705	-33.5445472039401
chr1.22928213.22928237	chr1	22928213	22928237	*	0.00625557098322881	0.0729962502392365	-57.4565039535517
chr1.22929063.22929087	chr1	22929063	22929087	*	8.1113464475856e-05	0.0119858707841304	-31.595160177221
chr1.22938838.22938862	chr1	22938838	22938862	*	0.00382202084681843	0.0582733775652372	-28.643691812493
chr1.22945538.22945562	chr1	22945538	22945562	*	0.00995346116374396	0.0908950533732756	-33.2919441239517
chr1.22958963.22958987	chr1	22958963	22958987	*	0.00199303349514221	0.043561188175063	-53.8547516443109
chr1.22965413.22965437	chr1	22965413	22965437	*	0.00442266889980566	0.0622974483605055	-32.2541962097261
chr1.22965438.22965462	chr1	22965438	22965462	*	0.00301227516718032	0.0523920292478369	-32.1024840184568
chr1.22965563.22965587	chr1	22965563	22965587	*	0.00313088259110878	0.0532919596094135	-30.447818298855
chr1.22970513.22970537	chr1	22970513	22970537	*	0.000379966784554419	0.0217537868738946	-39.4980762872953
chr1.22970613.22970637	chr1	22970613	22970637	*	0.000123993731841153	0.014100161444692	-33.9243528879827
chr1.22973988.22974012	chr1	22973988	22974012	*	0.000281116479976947	0.0192671866220021	-41.3481631373021
chr1.22974013.22974037	chr1	22974013	22974037	*	0.000630316011468222	0.0267564746961616	-26.8718595887973
chr1.22974213.22974237	chr1	22974213	22974237	*	0.00118428682463697	0.0349172599293832	-30.8191635591666
chr1.22987763.22987787	chr1	22987763	22987787	*	7.7132242217578e-05	0.0117735425507147	-45.7399229250925
chr1.22987838.22987862	chr1	22987838	22987862	*	0.00367512640013251	0.0572562643581182	-25.0001388371052
chr1.23049788.23049812	chr1	23049788	23049812	*	2.77574818586341e-05	0.00787119774633549	-37.2210399170456
chr1.23066413.23066437	chr1	23066413	23066437	*	0.00100629976193865	0.0325192096981918	-28.8767960415306
chr1.23070413.23070437	chr1	23070413	23070437	*	0.009854539312307	0.0904658522675365	-30.2899203572714
chr1.23073363.23073387	chr1	23073363	23073387	*	0.0117835589589377	0.0985436475225926	-52.7784359929126
chr1.23082913.23082937	chr1	23082913	23082937	*	0.00786385340121009	0.0812395851601938	-32.5826142525577
chr1.23082938.23082962	chr1	23082938	23082962	*	0.000547657809424173	0.0252346000452903	-41.0963220998034
chr1.23091588.23091612	chr1	23091588	23091612	*	0.0109904596770999	0.0953547217007622	-26.7763646824068
chr1.23093513.23093537	chr1	23093513	23093537	*	0.0011816882389276	0.0348841442479355	-29.9035187915747
chr1.23120763.23120787	chr1	23120763	23120787	*	0.000275923134657046	0.0191158965458927	-53.4845347428288
chr1.23122263.23122287	chr1	23122263	23122287	*	0.007797919259934	0.0809661010645894	-29.9153714932382
chr1.23123163.23123187	chr1	23123163	23123187	*	0.000530669172500964	0.0249284571914955	-37.9423281567309
chr1.23125113.23125137	chr1	23125113	23125137	*	0.00532638973020747	0.0677411094283037	-27.2195907403506
chr1.23125163.23125187	chr1	23125163	23125187	*	0.00298623885748672	0.0521787460574528	-36.947698400921
chr1.23128013.23128037	chr1	23128013	23128037	*	0.000183859891039764	0.0164381222343667	-37.791444479698
chr1.23129688.23129712	chr1	23129688	23129712	*	0.00011635320310718	0.0137362981707074	-30.7710374463689
chr1.23129713.23129737	chr1	23129713	23129737	*	0.000570222061729917	0.0256570805940133	-25.849570326687
chr1.23138138.23138162	chr1	23138138	23138162	*	0.0100200628375411	0.0911878054767996	-25.3814844607556
chr1.23168263.23168287	chr1	23168263	23168287	*	0.000711470665316221	0.0281697040433749	-26.680876374058
chr1.23168463.23168487	chr1	23168463	23168487	*	0.00512229502618685	0.0665490432198178	-32.4432131116879
chr1.23168613.23168637	chr1	23168613	23168637	*	0.0073665175105685	0.0788222343435727	-38.6064503051907
chr1.23171438.23171462	chr1	23171438	23171462	*	0.00990687522315629	0.0906985332619577	-47.6032844776412
chr1.23176438.23176462	chr1	23176438	23176462	*	0.0110629268267732	0.0956440843304761	-34.8714618290615
chr1.23179288.23179312	chr1	23179288	23179312	*	0.00215495887211766	0.0451089219955123	-50.1744872523543
chr1.23180313.23180337	chr1	23180313	23180337	*	0.00272802627743701	0.0500746980941585	-27.9573601616629
chr1.23189713.23189737	chr1	23189713	23189737	*	0.00126918261010506	0.0359601878695438	-36.211287617609
chr1.23190713.23190737	chr1	23190713	23190737	*	0.00815467557130669	0.0827029604622933	-27.871893584201
chr1.23203013.23203037	chr1	23203013	23203037	*	0.00978191077427302	0.090132811377071	-28.5499054828202
chr1.23207338.23207362	chr1	23207338	23207362	*	0.0050739110115128	0.066278965294407	-42.0679612430465
chr1.23239913.23239937	chr1	23239913	23239937	*	0.000790981378444648	0.0293815296164808	-27.4303131721451
chr1.23240063.23240087	chr1	23240063	23240087	*	0.00946983470131764	0.0888256612645051	-36.295460662172
chr1.23240088.23240112	chr1	23240088	23240112	*	0.00280127881840603	0.050698822200726	-43.7335541880087
chr1.23281688.23281712	chr1	23281688	23281712	*	0.000236821578455342	0.0180838444404546	-32.7017606300423
chr1.23281813.23281837	chr1	23281813	23281837	*	3.7983023919617e-05	0.00890163472108395	-33.8801697401514
chr1.23281838.23281862	chr1	23281838	23281862	*	0.000172907485193198	0.016037710211606	-29.0387902709568
chr1.23288388.23288412	chr1	23288388	23288412	*	6.07835645008084e-05	0.0106594750132458	-34.7567896745759
chr1.23291763.23291787	chr1	23291763	23291787	*	0.00387966614141221	0.058648717680858	-25.3503683040861
chr1.23417288.23417312	chr1	23417288	23417312	*	0.00405662740255081	0.0598974960956666	-27.9256998167573
chr1.23728288.23728312	chr1	23728288	23728312	*	0.0101199527991986	0.0916220516181309	-38.4781540132868
chr1.23728538.23728562	chr1	23728538	23728562	*	0.00641336384946266	0.0738684634929153	-37.2777005363847
chr1.23808938.23808962	chr1	23808938	23808962	*	0.00171052401667233	0.0408386875706512	-31.3239703911797
chr1.23872688.23872712	chr1	23872688	23872712	*	0.00785355710884857	0.0812045844897944	-34.8943897888871
chr1.23878088.23878112	chr1	23878088	23878112	*	0.00222451976778105	0.0457071314920749	-38.1286109162022
chr1.23889938.23889962	chr1	23889938	23889962	*	0.00183244354296293	0.0419912863081499	-26.3823812522167
chr1.23891238.23891262	chr1	23891238	23891262	*	0.00149788040580401	0.0385509208234516	-42.1483575166329
chr1.23897863.23897887	chr1	23897863	23897887	*	0.000139209203006151	0.0147513902539669	-39.3002911755723
chr1.23897888.23897912	chr1	23897888	23897912	*	0.000355124677632204	0.0211762262223376	-30.1117832912132
chr1.23909688.23909712	chr1	23909688	23909712	*	0.00465851426414653	0.0638134700293586	-30.7454524992302
chr1.23909938.23909962	chr1	23909938	23909962	*	0.00182226703756034	0.0418916630234133	-35.1634610110144
chr1.23930663.23930687	chr1	23930663	23930687	*	0.00786209685116489	0.081237760272602	-37.599123839572
chr1.23990338.23990362	chr1	23990338	23990362	*	0.00964490435538402	0.0895674729047421	-31.5213187921036
chr1.23996638.23996662	chr1	23996638	23996662	*	0.00680446272951222	0.0759287226808366	-27.3700431788967
chr1.24017563.24017587	chr1	24017563	24017587	*	0.00694430682106708	0.0766205268460115	-29.9279126846905
chr1.24066813.24066837	chr1	24066813	24066837	*	0.0100015256781875	0.0911119881942719	-25.5215426987297
chr1.24121363.24121387	chr1	24121363	24121387	*	0.00372318524613443	0.0575750364302491	-38.158202153685
chr1.24122788.24122812	chr1	24122788	24122812	*	0.000299204283148311	0.0197598914168046	-36.7861635909974
chr1.24229088.24229112	chr1	24229088	24229112	*	0.00286243600681738	0.0511959997441443	-39.1330362990015
chr1.24347813.24347837	chr1	24347813	24347837	*	0.000930486483730005	0.0314713695853037	-36.3063881150135
chr1.24354263.24354287	chr1	24354263	24354287	*	0.000668726861573147	0.0274457269862445	-32.5244541816855
chr1.24413338.24413362	chr1	24413338	24413362	*	4.76098379398117e-05	0.00971452952559883	-38.8988576922992
chr1.24417113.24417137	chr1	24417113	24417137	*	0.000347849357458551	0.0209944171859526	-33.0936839206776
chr1.24417263.24417287	chr1	24417263	24417287	*	0.00307691515456982	0.0528780984034496	-29.860975323952
chr1.24417463.24417487	chr1	24417463	24417487	*	0.00118379479592627	0.0349136220659244	-34.7998831654118
chr1.24473138.24473162	chr1	24473138	24473162	*	0.00242930619904885	0.0475272718706206	-27.058221371745
chr1.24474488.24474512	chr1	24474488	24474512	*	0.00292634300382869	0.0517148222473386	-27.0637772081777
chr1.24483488.24483512	chr1	24483488	24483512	*	0.00658887775153709	0.0748050513760742	-29.1832139042695
chr1.24488088.24488112	chr1	24488088	24488112	*	0.00611785752861889	0.0722688601256781	-31.152839605878
chr1.24488163.24488187	chr1	24488163	24488187	*	0.0107583870984705	0.0943667678579691	-25.8373717735914
chr1.24546563.24546587	chr1	24546563	24546587	*	0.00404179064949107	0.0598011298073976	-30.9903657656925
chr1.24586863.24586887	chr1	24586863	24586887	*	0.0025418783211353	0.0485504951601233	-27.5447110505016
chr1.24623588.24623612	chr1	24623588	24623612	*	0.000579119376564866	0.0258108442863272	-43.0370354500294
chr1.24666763.24666787	chr1	24666763	24666787	*	0.00676490711915755	0.0757347232357933	-39.3521039710533
chr1.24687388.24687412	chr1	24687388	24687412	*	0.00365869851163789	0.0571562770416947	-34.6632484842945
chr1.24740688.24740712	chr1	24740688	24740712	*	0.00150639907383097	0.0386376980918358	-33.8864660892571
chr1.25053213.25053237	chr1	25053213	25053237	*	0.0118301849231794	0.0987384060606978	-29.9412850475635
chr1.25070713.25070737	chr1	25070713	25070737	*	0.0100155501602628	0.0911704292589183	-40.1099544235976
chr1.25198588.25198612	chr1	25198588	25198612	*	0.00268042132103877	0.0497021830511882	-33.0643049174647
chr1.25198613.25198637	chr1	25198613	25198637	*	0.000442276402476332	0.0231298982713456	-28.6277739249913
chr1.25198638.25198662	chr1	25198638	25198662	*	0.00398583671612074	0.0594244016423052	-25.5025041224155
chr1.25247938.25247962	chr1	25247938	25247962	*	0.00493346953287725	0.0654913808404714	-29.9469044639681
chr1.25248363.25248387	chr1	25248363	25248387	*	0.00418898662992501	0.060806690500219	-32.6798352127081
chr1.25257938.25257962	chr1	25257938	25257962	*	0.000308744231966361	0.0200009455507679	-37.6219715857749
chr1.25258513.25258537	chr1	25258513	25258537	*	0.000125938223621715	0.0141770303232868	-33.8399052184352
chr1.25291338.25291362	chr1	25291338	25291362	*	0.00783567087169965	0.0811351226195442	-29.8456745369267
chr1.25309088.25309112	chr1	25309088	25309112	*	0.00250327841900069	0.0481926112416499	-35.9007681935325
chr1.25327913.25327937	chr1	25327913	25327937	*	2.74520489804647e-06	0.00318507738353243	-54.0512229197038
chr1.25351813.25351837	chr1	25351813	25351837	*	0.00729871417495012	0.0784867944997313	-31.3094323012463
chr1.25380263.25380287	chr1	25380263	25380287	*	0.000211411869678366	0.017299974357097	-25.2369117419305
chr1.25383363.25383387	chr1	25383363	25383387	*	5.94167933125598e-06	0.00433616112175814	-45.6798501910599
chr1.25473113.25473137	chr1	25473113	25473137	*	0.00154569556341783	0.0390795906321169	-27.4831607556864
chr1.25494363.25494387	chr1	25494363	25494387	*	0.0101841517272418	0.0918893779014209	-36.262426599765
chr1.25494513.25494537	chr1	25494513	25494537	*	0.00184729319574573	0.0421243346788911	-26.8836136358266
chr1.25521638.25521662	chr1	25521638	25521662	*	0.00423267330679002	0.0610897201825175	-30.4000540571576
chr1.25542513.25542537	chr1	25542513	25542537	*	0.00859437724309225	0.0848150343708544	-26.0305351250273
chr1.25572438.25572462	chr1	25572438	25572462	*	0.00110731622556161	0.0339206389891852	-40.3332539054985
chr1.25857688.25857712	chr1	25857688	25857712	*	0.00657691535546297	0.074739913980914	-40.0959165186833
chr1.25857713.25857737	chr1	25857713	25857737	*	0.0103005665086477	0.0923809911550331	-38.8889221936904
chr1.25874138.25874162	chr1	25874138	25874162	*	0.00296844000019833	0.0520455489593555	-33.7546196301124
chr1.25882288.25882312	chr1	25882288	25882312	*	0.00390507242646469	0.0588338486165016	-27.3344045759061
chr1.25882713.25882737	chr1	25882713	25882737	*	0.00173493967595159	0.0410535180600374	-30.8870255080131
chr1.25894988.25895012	chr1	25894988	25895012	*	0.00212556769330745	0.0448096983061625	-26.9164479235951
chr1.25895413.25895437	chr1	25895413	25895437	*	0.00855700283747513	0.0846441718179755	-25.4656335523585
chr1.25896713.25896737	chr1	25896713	25896737	*	0.00461468802569324	0.0635632536148538	-26.0916877621598
chr1.25898488.25898512	chr1	25898488	25898512	*	0.00642354490765642	0.0739225164493263	-33.80040149153
chr1.25900113.25900137	chr1	25900113	25900137	*	0.00445202410288196	0.0625046418929398	-26.1108626480134
chr1.25907188.25907212	chr1	25907188	25907212	*	0.00425682722539986	0.0612194173690661	-29.5750131677362
chr1.25936488.25936512	chr1	25936488	25936512	*	0.00284063225574561	0.0510205621948799	-41.8311963892508
chr1.26025163.26025187	chr1	26025163	26025187	*	0.0021779389788662	0.0453163479519991	-32.9434871806815
chr1.26084538.26084562	chr1	26084538	26084562	*	0.00949382699779856	0.0889324132652187	-28.6358399786495
chr1.26092763.26092787	chr1	26092763	26092787	*	0.00316027737155112	0.0535401130535685	-30.6591974277328
chr1.26135613.26135637	chr1	26135613	26135637	*	0.00155458107777159	0.0391858557265544	-25.0122091574101
chr1.26135788.26135812	chr1	26135788	26135812	*	0.00095778661662081	0.0318442227040218	-25.2015611605376
chr1.26135988.26136012	chr1	26135988	26136012	*	0.00386645172943705	0.058585608352224	-42.5957418607301
chr1.26247238.26247262	chr1	26247238	26247262	*	0.0110358848275445	0.0955301845939653	-27.8876959835887
chr1.26409363.26409387	chr1	26409363	26409387	*	0.00252178110906969	0.0483542261215743	-36.786619742867
chr1.26468663.26468687	chr1	26468663	26468687	*	0.00169127537685192	0.0406610361628908	-35.1050507159408
chr1.26468688.26468712	chr1	26468688	26468712	*	0.000189042695935076	0.0166132914017929	-36.8117989368576
chr1.26468763.26468787	chr1	26468763	26468787	*	0.00694656851017283	0.0766293863011294	-33.6775552936452
chr1.26487438.26487462	chr1	26487438	26487462	*	0.00437803087376526	0.0620145585315318	-46.1578435699009
chr1.26609388.26609412	chr1	26609388	26609412	*	0.000464835417868572	0.023617806735537	-26.7085587404719
chr1.26616463.26616487	chr1	26616463	26616487	*	0.0036516886418002	0.0570985583753611	-28.8669171839478
chr1.26616513.26616537	chr1	26616513	26616537	*	0.00108799904828961	0.0336626399301002	-42.9035887625921
chr1.26637963.26637987	chr1	26637963	26637987	*	2.171812749045e-05	0.00721017858987264	-28.0339207966513
chr1.26812138.26812162	chr1	26812138	26812162	*	0.000163743709718242	0.0156907813073566	-26.7829661507778
chr1.26855413.26855437	chr1	26855413	26855437	*	0.00930402231526225	0.0880702662116629	-31.4572980126139
chr1.27154338.27154362	chr1	27154338	27154362	*	0.00068815036580616	0.0277955496723	-46.4284467377854
chr1.27154538.27154562	chr1	27154538	27154562	*	0.00408210044369773	0.0600878149319115	-32.3197107092314
chr1.27170813.27170837	chr1	27170813	27170837	*	0.00272878060293453	0.0500818116394427	-35.0128743381432
chr1.27183188.27183212	chr1	27183188	27183212	*	0.00043174995640116	0.0228913725135943	-32.2800758141979
chr1.27183488.27183512	chr1	27183488	27183512	*	0.000928469143409167	0.0314317812676521	-30.4113664646481
chr1.27189513.27189537	chr1	27189513	27189537	*	0.00110080388478186	0.0338415620734629	-36.7399284364211
chr1.27239663.27239687	chr1	27239663	27239687	*	0.00171334598219952	0.0408547657357774	-33.2478138246859
chr1.27278238.27278262	chr1	27278238	27278262	*	5.20819380483037e-05	0.0100622917263357	-30.8510585335807
chr1.27340438.27340462	chr1	27340438	27340462	*	0.00603636294414848	0.0718296729727878	-32.1783316092997
chr1.27394463.27394487	chr1	27394463	27394487	*	0.00249278071285652	0.0480989020162906	-26.0363524567942
chr1.27400238.27400262	chr1	27400238	27400262	*	0.0071892703187586	0.0779070952270888	-45.5284766921435
chr1.27424888.27424912	chr1	27424888	27424912	*	0.00072613394608675	0.0283883627773528	-40.2496582825903
chr1.27444338.27444362	chr1	27444338	27444362	*	0.0107090716547943	0.0941385442739441	-32.9368799816412
chr1.27444488.27444512	chr1	27444488	27444512	*	0.00468409230874609	0.0639736160852767	-38.1263944505412
chr1.27480863.27480887	chr1	27480863	27480887	*	0.00555659527246717	0.0691171928623039	-29.0297928104787
chr1.27846138.27846162	chr1	27846138	27846162	*	0.0051803500422314	0.0668758085639621	-29.6865290895604
chr1.27875288.27875312	chr1	27875288	27875312	*	0.00535195708643996	0.0678989526983956	-26.2610248508107
chr1.27897988.27898012	chr1	27897988	27898012	*	0.00780454736749582	0.0809947062627404	-38.145776958268
chr1.27899188.27899212	chr1	27899188	27899212	*	0.00373224234947289	0.0576562022517571	-32.1971105846072
chr1.27939513.27939537	chr1	27939513	27939537	*	0.00809016925894321	0.0823711668958843	-26.121870349693
chr1.28183163.28183187	chr1	28183163	28183187	*	5.36873574244151e-05	0.0101522825738277	-36.1386527724803
chr1.28220288.28220312	chr1	28220288	28220312	*	0.00226608365630667	0.0460806392085196	-35.4450487953252
chr1.28346363.28346387	chr1	28346363	28346387	*	0.00773625287565393	0.0806565701409373	-31.3568224697383
chr1.28449788.28449812	chr1	28449788	28449812	*	0.00312252489966865	0.0532172133614031	-31.689212002855
chr1.28500713.28500737	chr1	28500713	28500737	*	0.00775703946165976	0.0807580485548725	-31.2565781236215
chr1.28500738.28500762	chr1	28500738	28500762	*	0.008893063489048	0.0861844328228089	-31.0354597710309
chr1.28540888.28540912	chr1	28540888	28540912	*	0.000961958338689923	0.0318921484498961	-37.5984368328804
chr1.28684838.28684862	chr1	28684838	28684862	*	0.00261237123089635	0.0491358509358404	-25.8258927145847
chr1.28872488.28872512	chr1	28872488	28872512	*	0.00106328856451519	0.0333375883098767	-29.5730520110536
chr1.29108038.29108062	chr1	29108038	29108062	*	0.000424886864932174	0.0227359683318224	-30.4967728583817
chr1.29150138.29150162	chr1	29150138	29150162	*	0.00281298847421187	0.0508054607052357	-29.8870330642727
chr1.29451913.29451937	chr1	29451913	29451937	*	0.00594074785232155	0.0712835463469076	-28.0917597658967
chr1.29452263.29452287	chr1	29452263	29452287	*	0.0121160939439323	0.0999058788064651	-34.8296457050056
chr1.29458163.29458187	chr1	29458163	29458187	*	0.000194195591702514	0.0167898565716251	-29.8257618549586
chr1.29460988.29461012	chr1	29460988	29461012	*	0.00131439395145841	0.0364934291688611	-41.3393943788516
chr1.29475488.29475512	chr1	29475488	29475512	*	0.00227520216489457	0.0461664454027773	-27.4706935655634
chr1.29532038.29532062	chr1	29532038	29532062	*	0.000151982031049939	0.0152767074114173	-30.9213974344258
chr1.29561588.29561612	chr1	29561588	29561612	*	2.09644421061743e-05	0.00709846581573661	-47.0974080427081
chr1.29575438.29575462	chr1	29575438	29575462	*	0.000178181947674986	0.0162403872058537	-26.3286098366563
chr1.29616338.29616362	chr1	29616338	29616362	*	1.67530037883168e-05	0.0064990285161216	-26.0332800496055
chr1.29638113.29638137	chr1	29638113	29638137	*	4.01687818887788e-06	0.00377338467579012	-37.7386488698083
chr1.29639213.29639237	chr1	29639213	29639237	*	0.000242514303791841	0.0182486529562483	-30.0812871139429
chr1.29650838.29650862	chr1	29650838	29650862	*	0.00316864670030797	0.0536046160499729	-31.3704799026759
chr1.29696038.29696062	chr1	29696038	29696062	*	0.00305124771762243	0.0526781084063794	-28.3469375396299
chr1.29740313.29740337	chr1	29740313	29740337	*	0.00455518791376322	0.063168348142879	-40.3461180711995
chr1.29762388.29762412	chr1	29762388	29762412	*	0.00367084006190047	0.0572378255603022	-39.1948194453003
chr1.29798288.29798312	chr1	29798288	29798312	*	0.00755829904741529	0.0797768523922291	-40.0342379583137
chr1.29826863.29826887	chr1	29826863	29826887	*	0.000685265530202952	0.0277461263181434	-37.3060523638769
chr1.29831338.29831362	chr1	29831338	29831362	*	0.000606784237452698	0.0263116310960606	-56.8296017302146
chr1.29873513.29873537	chr1	29873513	29873537	*	0.00050353064595877	0.0243969468503215	-38.1880800631151
chr1.30028838.30028862	chr1	30028838	30028862	*	0.0100047007335534	0.091125356286502	-31.8058459150107
chr1.30119963.30119987	chr1	30119963	30119987	*	0.00375156511410672	0.0577969895938854	-26.3603808534465
chr1.30144413.30144437	chr1	30144413	30144437	*	0.00290112055787777	0.0515073423259768	-40.3539290610191
chr1.30223888.30223912	chr1	30223888	30223912	*	0.00697687259221813	0.076778521808946	-31.0717562183248
chr1.30256388.30256412	chr1	30256388	30256412	*	0.00392264327099364	0.0589599115082834	-29.3904707835043
chr1.30256438.30256462	chr1	30256438	30256462	*	0.00797663859668363	0.0818142576665384	-32.8256992575957
chr1.30259613.30259637	chr1	30259613	30259637	*	0.00418199079162179	0.0607581219096423	-54.120159922732
chr1.30275163.30275187	chr1	30275163	30275187	*	0.00595036107741266	0.0713350740236463	-30.7187906628306
chr1.30275238.30275262	chr1	30275238	30275262	*	2.86188019549392e-05	0.00797552113005671	-41.3550712179556
chr1.30275263.30275287	chr1	30275263	30275287	*	5.50885219340121e-05	0.010248219305584	-47.3838157351961
chr1.30301638.30301662	chr1	30301638	30301662	*	0.00503695397103523	0.066083477481029	-33.8746916526792
chr1.30301663.30301687	chr1	30301663	30301687	*	0.00022389046390168	0.0177046968312862	-38.9991183920502
chr1.30329388.30329412	chr1	30329388	30329412	*	0.00310647249865665	0.0530971194458791	-57.8720026034604
chr1.30332238.30332262	chr1	30332238	30332262	*	0.000343972559080476	0.0208959579454247	-27.4523109490935
chr1.30352438.30352462	chr1	30352438	30352462	*	0.00156762713294599	0.0393237965024939	-27.6373514657502
chr1.30433388.30433412	chr1	30433388	30433412	*	0.00121802829043788	0.0353292412848533	-43.3180122983843
chr1.30437188.30437212	chr1	30437188	30437212	*	0.000829807915039365	0.0299635492906921	-43.1606312911466
chr1.30444638.30444662	chr1	30444638	30444662	*	0.0108535077178769	0.094771478849225	-38.1860363639326
chr1.30480838.30480862	chr1	30480838	30480862	*	8.10391318108726e-05	0.0119858707841304	-33.301903710803
chr1.30480888.30480912	chr1	30480888	30480912	*	0.000289054043169192	0.0194686310653345	-29.9259500030065
chr1.30480988.30481012	chr1	30480988	30481012	*	0.00425257118971519	0.0611981735223799	-25.9444543776961
chr1.30483688.30483712	chr1	30483688	30483712	*	0.00210482040732879	0.0446176231243273	-26.0609257821426
chr1.30506838.30506862	chr1	30506838	30506862	*	0.00220932706285681	0.0455732211610376	-29.9953693952849
chr1.30507613.30507637	chr1	30507613	30507637	*	0.00145518406462567	0.0380644123851496	-26.0075129463242
chr1.30518863.30518887	chr1	30518863	30518887	*	0.00435025904459507	0.0618103308239382	-47.7685323456693
chr1.30519038.30519062	chr1	30519038	30519062	*	0.00398044373809917	0.0593750890019118	-26.4479519880837
chr1.30519138.30519162	chr1	30519138	30519162	*	0.00789629902968218	0.0814058089892477	-27.1373826486318
chr1.30520513.30520537	chr1	30520513	30520537	*	0.00351932012776081	0.0561519904505692	-30.7517395130788
chr1.30521388.30521412	chr1	30521388	30521412	*	6.98571399322865e-05	0.0112878909893538	-32.7427728616347
chr1.30532538.30532562	chr1	30532538	30532562	*	7.32871477484776e-05	0.011492168576819	-60.8068807298608
chr1.30537988.30538012	chr1	30537988	30538012	*	0.00259043949855024	0.0489573540588016	-43.8726833144277
chr1.30538063.30538087	chr1	30538063	30538087	*	0.00107502126511686	0.0334874093253177	-27.003882847859
chr1.30538238.30538262	chr1	30538238	30538262	*	0.00100512052331683	0.0324975462431548	-44.5150650318844
chr1.30538263.30538287	chr1	30538263	30538287	*	0.00233027681393912	0.0466516524717627	-43.4427820824242
chr1.30559588.30559612	chr1	30559588	30559612	*	0.00017337097495143	0.016055390098834	-50.5172625652311
chr1.30559638.30559662	chr1	30559638	30559662	*	0.000638164257329104	0.0268824399625624	-51.8994428470699
chr1.30569238.30569262	chr1	30569238	30569262	*	0.00370673208585405	0.0574801705912248	-34.0391211330058
chr1.30587663.30587687	chr1	30587663	30587687	*	0.00631327160503275	0.0733192571778608	-38.9912340383916
chr1.30701038.30701062	chr1	30701038	30701062	*	0.00417219857020046	0.0607055816448672	-50.1925661855041
chr1.30719638.30719662	chr1	30719638	30719662	*	0.00115648001589569	0.0345778276598781	-28.2747755256382
chr1.30720088.30720112	chr1	30720088	30720112	*	0.000544456430729157	0.0251728419613307	-38.7208001343506
chr1.30720113.30720137	chr1	30720113	30720137	*	0.00339156288198371	0.0552607400195016	-33.563154954846
chr1.30725388.30725412	chr1	30725388	30725412	*	0.0104088046603024	0.0928261473574308	-37.1443744278134
chr1.30730888.30730912	chr1	30730888	30730912	*	0.00241199639210907	0.0473870073655292	-38.7868920941337
chr1.30730913.30730937	chr1	30730913	30730937	*	0.0016541032342146	0.0402726912485264	-41.6116375869472
chr1.30792238.30792262	chr1	30792238	30792262	*	0.00165645404402637	0.040295696088985	-42.0718989097907
chr1.30801463.30801487	chr1	30801463	30801487	*	0.00550461585709629	0.068840656454105	-42.2157378385903
chr1.30802363.30802387	chr1	30802363	30802387	*	0.000225336481517152	0.0177549735190792	-32.3895656260417
chr1.30809538.30809562	chr1	30809538	30809562	*	7.10706260604558e-05	0.0113599254095002	-55.1474894552508
chr1.30829963.30829987	chr1	30829963	30829987	*	0.00173203802879897	0.0410236631525543	-31.5577137573938
chr1.30843188.30843212	chr1	30843188	30843212	*	0.000258718145934774	0.018684116595213	-31.3348418902448
chr1.30852338.30852362	chr1	30852338	30852362	*	0.00728823961634804	0.0784275251766139	-31.3187385017501
chr1.30852363.30852387	chr1	30852363	30852387	*	0.00532913161165705	0.0677602810899567	-32.3186886088144
chr1.30877138.30877162	chr1	30877138	30877162	*	0.0101446667252416	0.0917282486006325	-25.3242702848557
chr1.30951838.30951862	chr1	30951838	30951862	*	0.00104502802931833	0.0331034670064302	-30.4358913267632
chr1.31129688.31129712	chr1	31129688	31129712	*	0.00229929957425079	0.0463623167276837	-40.4922599678481
chr1.31134338.31134362	chr1	31134338	31134362	*	0.00295068859281577	0.0519170612945389	-32.9177532874696
chr1.31167788.31167812	chr1	31167788	31167812	*	0.0112772392941932	0.0965061789103914	-33.3631069473027
chr1.31177238.31177262	chr1	31177238	31177262	*	0.000516050026242855	0.0246517140753016	-29.9046434393899
chr1.31194438.31194462	chr1	31194438	31194462	*	5.96422301215788e-05	0.0105890028486675	-28.3789562495246
chr1.31201863.31201887	chr1	31201863	31201887	*	0.00028526039842545	0.0193713539622598	-29.1181022924482
chr1.31212763.31212787	chr1	31212763	31212787	*	0.00453448004529071	0.0630190699230256	-27.4727628652166
chr1.31247638.31247662	chr1	31247638	31247662	*	0.00288690308235636	0.0513903966724822	-31.7523492672537
chr1.31255688.31255712	chr1	31255688	31255712	*	0.00923117551156813	0.0877710902876397	-27.1972490195172
chr1.31368488.31368512	chr1	31368488	31368512	*	0.00237694399851809	0.0470776082207478	-31.5603112727183
chr1.31383088.31383112	chr1	31383088	31383112	*	0.0021769809348025	0.0453080787934011	-33.7972433565088
chr1.31389938.31389962	chr1	31389938	31389962	*	0.00136774796403807	0.0371268391153957	-39.092599790425
chr1.31574838.31574862	chr1	31574838	31574862	*	0.00227252879382766	0.0461491762268679	-26.2228712732555
chr1.31646363.31646387	chr1	31646363	31646387	*	0.00678182447966867	0.0758198956044196	-25.3266125391155
chr1.31665313.31665337	chr1	31665313	31665337	*	0.00145156506963682	0.0380350884373103	-33.0312492833359
chr1.31668988.31669012	chr1	31668988	31669012	*	0.00362719318789528	0.0569469167891338	-27.8399248999902
chr1.31709488.31709512	chr1	31709488	31709512	*	0.00376708082170184	0.0579291579922656	-35.0647845392118
chr1.31709513.31709537	chr1	31709513	31709537	*	0.000498706611408831	0.0243038704088589	-39.5123791466352
chr1.31780563.31780587	chr1	31780563	31780587	*	0.00601917290298375	0.0717370917793408	-28.0899666439957
chr1.31838613.31838637	chr1	31838613	31838637	*	0.000177661887580607	0.0162183120709912	-43.7196301234959
chr1.31874738.31874762	chr1	31874738	31874762	*	0.00753318732320088	0.079661183165077	-31.7933051568434
chr1.31897538.31897562	chr1	31897538	31897562	*	0.000711690060683116	0.0281744415793881	-35.530452197078
chr1.31897563.31897587	chr1	31897563	31897587	*	0.000564987290783336	0.0255565176944282	-29.6211815324361
chr1.31905863.31905887	chr1	31905863	31905887	*	0.00034997708389382	0.0210515243151748	-29.092916489601
chr1.31905913.31905937	chr1	31905913	31905937	*	0.00227023117242174	0.0461178374720916	-26.1379825835471
chr1.31905938.31905962	chr1	31905938	31905962	*	0.000623963617176204	0.0266430013524229	-26.9004282689229
chr1.31906063.31906087	chr1	31906063	31906087	*	0.000645802114649623	0.0270287339925311	-26.0368744520758
chr1.32022238.32022262	chr1	32022238	32022262	*	0.00322691638337154	0.0540565932803726	-29.6335619067276
chr1.32053838.32053862	chr1	32053838	32053862	*	0.00727892569495962	0.0783768201203743	-30.3570453675151
chr1.32068788.32068812	chr1	32068788	32068812	*	0.00113573266543202	0.0342958690478067	-32.1971822496924
chr1.32082863.32082887	chr1	32082863	32082887	*	0.0105777477843642	0.0935524109299535	-25.1872618818836
chr1.32100788.32100812	chr1	32100788	32100812	*	0.00870534514074943	0.0853379238316175	-28.7600448199028
chr1.32145263.32145287	chr1	32145263	32145287	*	0.00856516071868567	0.084677830034076	-36.741753898544
chr1.32145463.32145487	chr1	32145463	32145487	*	0.000877510348173654	0.0306780561054502	-37.2280675176445
chr1.32146788.32146812	chr1	32146788	32146812	*	0.00197656377421433	0.0433964104440501	-31.7191044716022
chr1.32146838.32146862	chr1	32146838	32146862	*	0.000127534787535251	0.0142589782652534	-35.319556716141
chr1.32154163.32154187	chr1	32154163	32154187	*	0.000109973226711267	0.0134647420152901	-34.3816326092999
chr1.32154188.32154212	chr1	32154188	32154212	*	0.000665819810612538	0.0274064003760035	-30.5586435065378
chr1.32157013.32157037	chr1	32157013	32157037	*	0.00520370632388072	0.0670151085135774	-28.7248452245419
chr1.32157238.32157262	chr1	32157238	32157262	*	0.00804641845108099	0.082175382983449	-33.8433889999639
chr1.32158563.32158587	chr1	32158563	32158587	*	0.003833674809431	0.0583702750310593	-42.023697625134
chr1.32160638.32160662	chr1	32160638	32160662	*	0.000626420478550594	0.0266850316327835	-31.9234372309456
chr1.32160663.32160687	chr1	32160663	32160687	*	0.000194039729918655	0.0167856108394787	-35.5627564509249
chr1.32163888.32163912	chr1	32163888	32163912	*	0.000954721421651719	0.0317926167285928	-29.4667837682322
chr1.32163988.32164012	chr1	32163988	32164012	*	0.00309339244256223	0.0529964079110358	-27.9765992904977
chr1.32194263.32194287	chr1	32194263	32194287	*	0.00186237504632208	0.0422668352028716	-27.1194785695322
chr1.32217663.32217687	chr1	32217663	32217687	*	0.00428277580177049	0.0613801760516195	-36.8198293650553
chr1.32217688.32217712	chr1	32217688	32217712	*	0.00138691989121086	0.0373270710214178	-40.7066473757849
chr1.32220763.32220787	chr1	32220763	32220787	*	0.000312626452069594	0.0201037942207674	-33.9499716060387
chr1.32225413.32225437	chr1	32225413	32225437	*	0.0114982471844819	0.0973729511855904	-36.3952119394885
chr1.32242063.32242087	chr1	32242063	32242087	*	0.00017524205931377	0.0161249092917068	-47.9293966648067
chr1.32265613.32265637	chr1	32265613	32265637	*	0.00370230426112909	0.0574508686453744	-26.4135100558877
chr1.32265638.32265662	chr1	32265638	32265662	*	0.0026569528631853	0.0494979958429884	-31.5988444954572
chr1.32279613.32279637	chr1	32279613	32279637	*	0.00152050713736403	0.0387975075340497	-25.085620637387
chr1.32305813.32305837	chr1	32305813	32305837	*	0.007699953737125	0.0804911346503291	-33.910300200182
chr1.32350588.32350612	chr1	32350588	32350612	*	0.00423305016796373	0.061091976553327	-35.4013878243934
chr1.32422563.32422587	chr1	32422563	32422587	*	0.0111883727337348	0.0961262436236485	-37.631242963735
chr1.32422613.32422637	chr1	32422613	32422637	*	0.00427735842001052	0.0613536919708764	-39.1051810467812
chr1.32599488.32599512	chr1	32599488	32599512	*	3.53455837241869e-05	0.00862896332877562	-26.0982431794137
chr1.32691563.32691587	chr1	32691563	32691587	*	0.0050054195511876	0.0659027450766455	-38.9543189555888
chr1.32739938.32739962	chr1	32739938	32739962	*	0.0075425680147471	0.0797002167216249	-34.2953816910496
chr1.32808988.32809012	chr1	32808988	32809012	*	0.000545360220526044	0.0251977095637819	-44.692211120484
chr1.32817788.32817812	chr1	32817788	32817812	*	0.00108293748694498	0.03360282395872	-34.9125069917168
chr1.32932113.32932137	chr1	32932113	32932137	*	0.00756879162825631	0.0798311857324734	-29.4135063201815
chr1.32986663.32986687	chr1	32986663	32986687	*	0.00565177864620382	0.0696720798307155	-33.1565264890861
chr1.33215113.33215137	chr1	33215113	33215137	*	0.000113966599197395	0.0136212540778911	-44.6863354460981
chr1.33218813.33218837	chr1	33218813	33218837	*	0.010254997188883	0.0921793873942826	-31.5765105108001
chr1.33346063.33346087	chr1	33346063	33346087	*	0.00113365059573944	0.0342598894894445	-40.9709706614057
chr1.33386388.33386412	chr1	33386388	33386412	*	0.00119556914876245	0.0350552138765906	-26.8881582333739
chr1.33631013.33631037	chr1	33631013	33631037	*	0.000823916926373546	0.0298669991687004	-43.8184231707599
chr1.33695163.33695187	chr1	33695163	33695187	*	0.000216755853408915	0.0174692980020943	-36.5230735539436
chr1.33742688.33742712	chr1	33742688	33742712	*	0.000413654514808003	0.0225048136133808	-25.379603929871
chr1.33743138.33743162	chr1	33743138	33743162	*	0.00664257556372597	0.0750733028330554	-25.0287138189746
chr1.33799713.33799737	chr1	33799713	33799737	*	0.00282405892305043	0.0508838171532606	-29.760852969588
chr1.33799738.33799762	chr1	33799738	33799762	*	0.00874963425074731	0.0855311672261434	-30.4032324802803
chr1.33833738.33833762	chr1	33833738	33833762	*	0.0105495288040443	0.0934338967565495	-28.8461704646233
chr1.34090688.34090712	chr1	34090688	34090712	*	1.73896459243183e-08	0.000641273183827371	-37.9983081873856
[truncated: 33,920 more rows]

## Sheet: Stable Disease T2 vs T1
id	chr	start	end	strand	pvalue	qvalue	meth.diff
chr1.1120638.1120662	chr1	1120638	1120662	*	3.44616263841183e-05	0.097267177078716	-25.8860727336126
chr1.2206638.2206662	chr1	2206638	2206662	*	8.48606995019159e-06	0.0702272585289355	-36.0942849351054
chr1.6164438.6164462	chr1	6164438	6164462	*	1.71615234983245e-05	0.0819694459844193	-26.7743080205894
chr1.67961438.67961462	chr1	67961438	67961462	*	9.38178002302981e-06	0.0703162835956332	-34.9906913281555
chr1.150877888.150877912	chr1	150877888	150877912	*	3.44600576050456e-07	0.0193953912987831	-48.376588570924
chr1.226595513.226595537	chr1	226595513	226595537	*	1.3896477706009e-05	0.0779516361976259	-27.618609422866
chr1.226595538.226595562	chr1	226595538	226595562	*	2.52348678774641e-08	0.00351458048296457	-54.4060991421256
chr10.72670925.72670949	chr10	72670925	72670949	*	2.37599272778931e-05	0.0917350449070985	-42.6248842756608
chr10.130296075.130296099	chr10	130296075	130296099	*	4.48310852823154e-06	0.0567355757224683	-71.6471993192393
chr10.132560350.132560374	chr10	132560350	132560374	*	1.95946375415809e-06	0.0388367022383303	-90.2331422955236
chr11.9272437.9272461	chr11	9272437	9272461	*	2.05080290964964e-06	0.0397634188592444	-38.7879972909225
chr11.76752487.76752511	chr11	76752487	76752511	*	5.83125504509529e-06	0.0597806191779957	-30.2742107064439
chr12.38545624.38545648	chr12	38545624	38545648	*	1.51654519773394e-05	0.0807523733715315	-58.655156167408
chr12.92027774.92027798	chr12	92027774	92027798	*	1.94393531149452e-07	0.0157618339647991	-26.214685227398
chr13.25081261.25081285	chr13	25081261	25081285	*	1.51301208130913e-06	0.0359182527484145	29.3651269542386
chr13.38893736.38893760	chr13	38893736	38893760	*	6.77240867168851e-06	0.0649530330146496	-32.1852749314639
chr13.114748411.114748435	chr13	114748411	114748435	*	2.04746355681367e-05	0.0873750664455878	-26.9718726548677
chr14.84866148.84866172	chr14	84866148	84866172	*	1.83220964627904e-06	0.0380035646545398	-28.9056944265638
chr14.86772198.86772222	chr14	86772198	86772222	*	9.73206054591228e-06	0.0705695446917138	-74.5720026166093
chr14.95898673.95898697	chr14	95898673	95898697	*	1.31295513467123e-05	0.07639318135788	-52.344841776812
chr14.104630673.104630697	chr14	104630673	104630697	*	1.72439788582473e-05	0.0819694459844193	-37.3903974032151
chr15.80773560.80773584	chr15	80773560	80773584	*	2.96649029993855e-05	0.0962338112837135	-25.7895177271583
chr15.91405360.91405384	chr15	91405360	91405384	*	3.07780598991182e-05	0.0962338112837135	37.3157381384547
chr15.91405385.91405409	chr15	91405385	91405409	*	4.54461405248952e-07	0.0224472950540415	58.8029103731136
chr16.28068197.28068221	chr16	28068197	28068221	*	9.58871100927187e-06	0.0704500913855727	-37.0416238807706
chr16.88599797.88599821	chr16	88599797	88599821	*	1.40804666348229e-05	0.0779572249689898	29.9046339428624
chr17.4443084.4443108	chr17	4443084	4443108	*	2.21980509507131e-06	0.0407300837454205	-47.3300533313905
chr17.29774859.29774883	chr17	29774859	29774883	*	2.02129400123009e-05	0.0866729895951503	-41.558877788726
chr17.36622809.36622833	chr17	36622809	36622833	*	3.25849459051954e-05	0.0962338112837135	-33.0185160571541
chr17.48613934.48613958	chr17	48613934	48613958	*	5.64540823290963e-06	0.0592371357547858	39.5767690887784
chr17.79069809.79069833	chr17	79069809	79069833	*	2.81992282773139e-05	0.0962338112837135	-39.8028638429892
chr17.79634984.79635008	chr17	79634984	79635008	*	1.8247914068441e-05	0.082616087824288	-47.3886084738044
chr18.1521771.1521795	chr18	1521771	1521795	*	2.3562918722145e-05	0.0917350449070985	-53.4133441404308
chr18.10332721.10332745	chr18	10332721	10332745	*	1.12201372159382e-05	0.0730973689446221	25.3723138650073
chr18.15017546.15017570	chr18	15017546	15017570	*	4.51643942928239e-06	0.0567355757224683	-66.7300729583969
chr18.75565021.75565045	chr18	75565021	75565045	*	5.60329257862645e-06	0.0592371357547858	-32.5628920543159
chr19.814633.814657	chr19	814633	814657	*	2.80313674606577e-05	0.0962338112837135	-26.4735616346644
chr19.1637108.1637132	chr19	1637108	1637132	*	2.96913139015917e-05	0.0962338112837135	-66.1319387985914
chr19.1986208.1986232	chr19	1986208	1986232	*	2.60751890024389e-05	0.0954538076262958	26.0266851868917
chr19.3458433.3458457	chr19	3458433	3458457	*	1.31360485378979e-05	0.07639318135788	-89.5101476017047
chr19.5136533.5136557	chr19	5136533	5136557	*	1.75864508051434e-05	0.0821225561908893	31.453283028612
chr19.12882533.12882557	chr19	12882533	12882557	*	5.34343111288412e-06	0.0592371357547858	34.5201581155366
chr19.23598083.23598107	chr19	23598083	23598107	*	3.407880891297e-07	0.0193953912987831	39.4806629492236
chr2.117346970.117346994	chr2	117346970	117346994	*	6.63014096359228e-06	0.0649530330146496	-25.7444294673312
chr2.232454820.232454844	chr2	232454820	232454844	*	2.40379241971416e-05	0.0917350449070985	31.8932601855375
chr2.241381570.241381594	chr2	241381570	241381594	*	1.66456674897999e-08	0.00351458048296457	-48.4148579317228
chr20.3105707.3105731	chr20	3105707	3105731	*	3.51346618251467e-05	0.0979272196432307	-32.6973631971474
chr20.35187982.35188006	chr20	35187982	35188006	*	1.75218819728359e-06	0.0372090930886148	26.3599716967172
chr20.49487932.49487956	chr20	49487932	49487956	*	2.66635409582279e-05	0.0958923071422029	-35.9380310589206
chr21.43714269.43714293	chr21	43714269	43714293	*	1.45989318056617e-07	0.0130208310742651	-32.2782320172355
chr21.45586019.45586043	chr21	45586019	45586043	*	1.31231031974306e-06	0.0359182527484145	-71.3545247275229
chr21.46306469.46306493	chr21	46306469	46306493	*	2.89125328412293e-05	0.0962338112837135	-48.5196706735237
chr21.46910794.46910818	chr21	46910794	46910818	*	2.90036832469182e-05	0.0962338112837135	-53.1119901672116
chr21.47413344.47413368	chr21	47413344	47413368	*	7.46208008914615e-09	0.00332772580887486	-81.4561619046878
chr22.31489831.31489855	chr22	31489831	31489855	*	5.50649186476618e-06	0.0592371357547858	-32.945597969445
chr22.32367281.32367305	chr22	32367281	32367305	*	1.41596905100402e-05	0.0779572249689898	-57.121214934254
chr22.49295581.49295605	chr22	49295581	49295605	*	1.42823027878853e-07	0.0130208310742651	-76.7741355637861
chr3.52266218.52266242	chr3	52266218	52266242	*	2.30963973365201e-06	0.0411994921472685	-33.7900313758225
chr3.59686818.59686842	chr3	59686818	59686842	*	6.0010821462793e-07	0.024329014406877	40.3514600697304
chr3.75718593.75718617	chr3	75718593	75718617	*	4.89828542040259e-06	0.0592081626436048	53.8203176824836
chr3.127474418.127474442	chr3	127474418	127474442	*	3.32282329793135e-05	0.0967370659092806	-50.0050317829529
chr3.127474443.127474467	chr3	127474443	127474467	*	1.80896900560438e-05	0.082616087824288	-44.2462318671174
chr3.136839943.136839967	chr3	136839943	136839967	*	1.13247599781529e-05	0.0730973689446221	44.567604317349
chr3.193587218.193587242	chr3	193587218	193587242	*	3.14123302559944e-06	0.0491521957759863	-89.2924770818933
chr4.723705.723729	chr4	723705	723729	*	1.52712602138685e-05	0.0807523733715315	-47.4184872899049
chr4.1656455.1656479	chr4	1656455	1656479	*	3.29109810005839e-05	0.0967370659092806	-57.374947725257
chr4.46807080.46807104	chr4	46807080	46807104	*	4.03782665738148e-06	0.0554053801415156	-54.5449824754319
chr4.96326430.96326454	chr4	96326430	96326454	*	7.71622817223809e-07	0.028675529397932	33.7572987068789
chr4.134072430.134072454	chr4	134072430	134072454	*	3.32462324682112e-05	0.0967370659092806	31.6102544884566
chr4.167976905.167976929	chr4	167976905	167976929	*	2.49020504787716e-05	0.0929042185059713	-28.2802785485293
chr5.1115842.1115866	chr5	1115842	1115866	*	1.1240398333054e-05	0.0730973689446221	-32.0312150969417
chr5.2371567.2371591	chr5	2371567	2371591	*	3.77603357067896e-06	0.0530486051022696	-37.4820401293146
chr5.92549292.92549316	chr5	92549292	92549316	*	4.84970219094405e-06	0.0592081626436048	-53.7974841409288
chr5.120245317.120245341	chr5	120245317	120245341	*	2.48922667115531e-05	0.0929042185059713	42.5706829000867
chr5.168179792.168179816	chr5	168179792	168179816	*	1.82001375090824e-05	0.082616087824288	-25.5083626254471
chr5.172905492.172905516	chr5	172905492	172905516	*	1.5478188724959e-05	0.0807523733715315	41.2395390584377
chr6.10075229.10075253	chr6	10075229	10075253	*	2.7583788125785e-08	0.00351458048296457	-40.9830653141272
chr6.28681604.28681628	chr6	28681604	28681628	*	1.29515691986372e-05	0.07639318135788	43.0125365234435
chr6.57176429.57176453	chr6	57176429	57176453	*	2.19276137103822e-05	0.0896706063745874	-86.6759224572594
chr7.1476291.1476315	chr7	1476291	1476315	*	1.04757461906348e-05	0.071871918882044	-26.2533144302809
chr7.2204591.2204615	chr7	2204591	2204615	*	8.27236677239607e-06	0.0702272585289355	36.8261388423804
chr7.20708066.20708090	chr7	20708066	20708090	*	8.55977614444643e-06	0.0702272585289355	-25.63046030818
chr7.152213591.152213615	chr7	152213591	152213615	*	2.40676402122888e-05	0.0917350449070985	30.5397137795998
chr7.156633516.156633540	chr7	156633516	156633540	*	3.59353336916258e-10	0.000320508319255621	-50.1841315444254
chr7.158268216.158268240	chr7	158268216	158268240	*	2.3528303146986e-05	0.0917350449070985	-61.3880738207953
chr7.158281366.158281390	chr7	158281366	158281390	*	3.41685206294408e-05	0.0968588987244716	-28.7558106393802
chr8.2009103.2009127	chr8	2009103	2009127	*	1.03181163769515e-05	0.0718006701169514	-27.0592043439585
chr8.48172328.48172352	chr8	48172328	48172352	*	1.01472293609651e-05	0.0712625536120697	85.2111511602548
chr8.83793028.83793052	chr8	83793028	83793052	*	1.26398340990314e-05	0.0758450101256537	-26.1209620450374
chr8.102690728.102690752	chr8	102690728	102690752	*	3.90927140795458e-07	0.0205099464504054	-74.2055053758575
chr8.144590103.144590127	chr8	144590103	144590127	*	1.83504787390935e-05	0.0826608436304734	40.7467680548057
chr8.144902728.144902752	chr8	144902728	144902752	*	1.61085915165279e-06	0.0359182527484145	33.8697841862391
chr8.144996053.144996077	chr8	144996053	144996077	*	1.26705555522544e-05	0.0758450101256537	-47.2317023933082
chr8.145605153.145605177	chr8	145605153	145605177	*	2.8130627122713e-05	0.0962338112837135	31.6644271438726
chr9.65613490.65613514	chr9	65613490	65613514	*	1.11778370860151e-07	0.0124619330381602	-26.3892824215689
chr9.66581690.66581714	chr9	66581690	66581714	*	2.23289474516241e-05	0.0896706063745874	-45.1086679235566
chr9.68413765.68413789	chr9	68413765	68413789	*	1.60417648764255e-08	0.00351458048296457	-49.9972945381028
chr9.68413790.68413814	chr9	68413790	68413814	*	5.33518798227035e-07	0.0235924616301079	-50.2591221496772
chr9.71998490.71998514	chr9	71998490	71998514	*	1.21860956032951e-05	0.073937518550107	-31.4128820861723
chr9.74527540.74527564	chr9	74527540	74527564	*	2.58864864674263e-08	0.00351458048296457	-62.7036834095336
chr9.131155540.131155564	chr9	131155540	131155564	*	3.47937231717496e-07	0.0193953912987831	-50.2501720632226
chr9.139939790.139939814	chr9	139939790	139939814	*	1.56923242388157e-06	0.0359182527484145	50.8870005745429
chrX.145919564.145919588	chrX	145919564	145919588	*	1.08139603029247e-05	0.0730682093640866	35.8791368672353

## Sheet: Untreated T2 vs T1
id	chr	start	end	strand	pvalue	qvalue	meth.diff
chr12.113600974.113600998	chr12	113600974	113600998	*	5.2480214266657e-08	0.0547197549302723	-31.9200364441294
